# Supplementary material for: BMC3PM: bioinformatics multidrug combination protocol for personalized precision medicine and its application in cancer treatment
Source: BMC Med Genomics. 2023 Dec 12;16:328. doi: 10.1186/s12920-023-01745-y (PMC10717810; doi:10.1186/s12920-023-01745-y)
Supplement: Supplementary file 1 — Additional file 1: Table S1. Samples characteristics. [file 12920_2023_1745_MOESM1_ESM.xlsx]

## Sheet: Sheet1
	Supplementary Table S 1. Samples characteristics
	GSE	Tissue	Number of samples		Platform	Title
			Healthy	Cancer
	GSE10780	breast	143	42	U133 Plus 2	Proliferative genes dominate malignancy-risk gene signature in histologically-normal breast tissue
	GSE15852	breast	43	43	U133A	Expression data from human breast tumors and their paired normal tissues
	GSE20437	breast	42		U133A	Histologically normal epithelium from breast cancer patients and cancer-free prophylactic mastectomy patients
	GSE21947	breast	30		U133A	Gene expression profiles of breast cancer subtypes are detectable in histologically normal breast epithelium
	GSE5764	breast	20	10	U133 Plus 2	Analysis of microdissected invasive lobular and ductal breast carcinomas in relation to normal ductal and lobular cells
	GSE7700	breast	19	43	U133 Plus 2	Genes regulated by YAP in normal breast cell line and breast cancer cell lines
	GSE42568	breast	17	104	U133 Plus 2	Breast Cancer Gene Expression Analysis
	GSE54002	breast	16	417	U133 Plus 2	Gene expression profiling of LCM captured breast cancer cells
	GSE29431	breast	12	50	U133 Plus 2	Identifying breast cancer biomarkers
	GSE71053	breast	12	6	U133 Plus 2	Differential Effect of Surgical Manipulation on Gene Expression in Normal Breast Tissue and Breast Tumour Tissue
	GSE8977	breast	12	9	U133 Plus 2	Bone-marrow-derived mesenchymal stem cells promote breast cancer metastasis
	GSE6885	breast	10	10	U133 Plus 2	Transformed Human Breast Epithelial Cell Types vs. Normal Cell-of-Origin
	GSE6883	breast	6	18	U133A/U133B	The prognostic role of a gene signature from tumorigenic breast-cancer cells.
	GSE10046	breast	3	3	U133 Plus 2	Breast cancer-associated fibroblasts confer AKT1-mediated epigenetic silencing of Cystatin M in epithelial cells.
	GSE102484	breast		683	U133 Plus 2	Expression data from invasive breast cancer patient
	GSE11121	breast		200	U133A	The humoral immune system has a key prognostic impact in node-negative breast cancer
	GSE11965	breast		32	U133A/U133B	Contribution of HSD17B12 for estradiol biosynthesis in human breast cancer
	GSE12276	breast		204	U133 Plus 2	Expression data from primary breast tumors
	GSE1456	breast		318	U133A/U133B	Gene expression of breast cancer tissue in a large population-based cohort of Swedish patients
	GSE17705	breast		298	U133A	Endocrine Sensitivity Index Validation Dataset
	GSE19615	breast		115	U133 Plus 2	Integrated genomic and function characterization of the 8q22 gain
	GSE2034	breast		286	U133A	Breast cancer relapse free survival
	GSE21653	breast		266	U133 Plus 2	A gene expression signature identifies two prognostic subgroups of basal breast cancer
	GSE2294	breast		96	U133A	A Modular Analysis of Breast Cancer Reveals a Novel Low-Grade Molecular Signature in Estrogen Receptor-Positive Tumors
	GSE2603	breast		121	U133A	Subpopulations of MDA-MB-231 and Primary Breast Cancers
	GSE2990	breast		189	U133A	Gene Expression Profiling in Breast Cancer: Understanding the Molecular Basis of Histologic Grade To Improve Prognosis
	GSE3494	breast		502	U133A/U133B	An expression signature for p53 in breast cancer predicts mutation status, transcriptional effects, and patient survival
	GSE3744	breast		47	U133 Plus 2	Human breast tumor expression
	GSE4611	breast		218	U133A	Breast Cancer Gene Expression Data from Frankfurt Series
	GSE48390	breast		81	U133 Plus 2	Concurrent Gene Signatures for Han Chinese Breast Cancers [Affymetrix]
	GSE4922	breast		578	U133A/U133B	Genetic Reclassification of Histologic Grade Delineates New Clinical Subtypes of Breast Cancer
	GSE5327	breast		58	U133A	Breast cancer relapse free survival and lung metastasis free survival
	GSE5460	breast		129	U133 Plus 2	Predicting Features of Breast Cancer with Gene Expression Patterns
	GSE58812	breast		107	U133 Plus 2	Gene-expression molecular subtyping of triple-negative breast cancer tumours: importance of immune response
	GSE6532	breast		741	U133A/U133B/U133 Plus 2	Definition of clinically distinct molecular subtypes in estrogen receptor positive breast carcinomas using genomic grade
	GSE7390	breast		198	U133A	Strong Time Dependence of the 76-Gene Prognostic Signature
