# Supplementary material for: BMC3PM: bioinformatics multidrug combination protocol for personalized precision medicine and its application in cancer treatment
Source: BMC Med Genomics. 2023 Dec 12;16:328. doi: 10.1186/s12920-023-01745-y (PMC10717810; doi:10.1186/s12920-023-01745-y)
Supplement: Supplementary file 2 — Additional file 2: Table S2. Drugs and datasets information. [file 12920_2023_1745_MOESM2_ESM.xlsx]

## Sheet: build02
	Supplementary Table S 2. Drugs and datasets information
	nstance_id	batch_id	cmap_name	concentration (M)	duration (h)	cell2	array3	perturbation_scan_id	database
	Column1	Column2	Column3	Column4	Column5	Column6	Column7	Column8	Column9
	GSM714043		Docetaxel, Doxorubicin, Cyclophosphamide			Tissue			NCBI
	GSM491176		Doxorubicin, Cyclophosphamide			Tissue			NCBI
	GSM491175		Doxorubicin, Cyclophosphamide, Paclitaxel			Tissue			NCBI
	GSE72362		Epirubicin			SKBR3			NCBI
	GSE70690		Docetaxel			HCC1806			NCBI
	GSE63138		Gemcitabine Hydrochloride			MCF-7			NCBI
	GSE50811		Eribulin			MCF-7			NCBI
	GSE39693		everolimus			MCF-7			NCBI
	GSE16179		Foretinib			BT474			NCBI
	GSE16179		Lapatinib Ditosylate			BT474			NCBI
	GSE146911		Tamoxifen			MCF-7			NCBI
	GSE42913		Cyclophosphamide			PC3			NCBI
	GSE45898		Epirubicin, Cyclophosphamide, Doxorubicin			Tissue			NCBI
	GSE69042		trastuzumab			BT-474			NCBI
	GSE1559		Fluorouracil			HSC			NCBI
	GSE81008		Fluorouracil			HCT8			NCBI
	1	1	metformin	1e-05	6	MCF7	HG-U133A	EC2003090503AA	Connectivity Map
	2	1	metformin	1e-05	6	MCF7	HG-U133A	EC2003090504AA	Connectivity Map
	3	1	metformin	1e-07	6	MCF7	HG-U133A	EC2003090505AA	Connectivity Map
	4	1	metformin	0.001	6	MCF7	HG-U133A	EC2003090506AA	Connectivity Map
	21	2	phenformin	1e-05	6	MCF7	HG-U133A	EC2003091104AA	Connectivity Map
	22	2	phenyl biguanide	1e-05	6	MCF7	HG-U133A	EC2003091105AA	Connectivity Map
	23	2	valproic acid	0.001	6	MCF7	HG-U133A	EC2003091106AA	Connectivity Map
	61	2a	metformin	1e-05	6	MCF7	HG-U133A	EC2003091103AA	Connectivity Map
	121	5	estradiol	1e-08	6	MCF7	HG-U133A	EC2003092303AA	Connectivity Map
	122	5	alpha-estradiol	1e-08	6	MCF7	HG-U133A	EC2003092304AA	Connectivity Map
	123	5	dexamethasone	1e-06	6	MCF7	HG-U133A	EC2003092305AA	Connectivity Map
	124	5	mesalazine	0.0001	6	MCF7	HG-U133A	EC2003092306AA	Connectivity Map
	141	6	chlorpropamide	0.0001	6	MCF7	HG-U133A	EC2003092503AA	Connectivity Map
	142	6	tolbutamide	0.0001	6	MCF7	HG-U133A	EC2003092504AA	Connectivity Map
	143	6	tamoxifen	1e-06	6	MCF7	HG-U133A	EC2003092505AA	Connectivity Map
	144	6	chlorpropamide	0.0001	6	MCF7	HG-U133A	EC2003092506AA	Connectivity Map
	161	7a	verapamil	1e-05	6	MCF7	HG-U133A	EC2003100103AA	Connectivity Map
	164	7	dexverapamil	1e-05	6	MCF7	HG-U133A	EC2003100104AA	Connectivity Map
	165	7	exemestane	1e-08	6	MCF7	HG-U133A	EC2003100105AA	Connectivity Map
	166	7	rofecoxib	1e-05	6	MCF7	HG-U133A	EC2003100106AA	Connectivity Map
	167	8	amitriptyline	1e-06	6	MCF7	HG-U133A	EC2003100203AA	Connectivity Map
	168	8	sulindac	0.0001	6	MCF7	HG-U133A	EC2003100205AA	Connectivity Map
	169	8	tacrolimus	1e-06	6	MCF7	HG-U133A	EC2003100206AA	Connectivity Map
	201	13	15-delta prostaglandin J2	1e-05	6	MCF7	HG-U133A	EC2003103003AA	Connectivity Map
	202	13	raloxifene	1e-07	6	MCF7	HG-U133A	EC2003103004AA	Connectivity Map
	203	13	nordihydroguaiaretic acid	1e-06	6	MCF7	HG-U133A	EC2003103005AA	Connectivity Map
	204	13	sulfasalazine	0.0001	6	MCF7	HG-U133A	EC2003103006AA	Connectivity Map
	205	16	rofecoxib	1e-05	6	MCF7	HG-U133A	EC2003110403AA	Connectivity Map
	206	16	celecoxib	1e-05	6	MCF7	HG-U133A	EC2003110404AA	Connectivity Map
	207	16	LM-1685	1e-05	6	MCF7	HG-U133A	EC2003110405AA	Connectivity Map
	208	16	SC-58125	1e-05	6	MCF7	HG-U133A	EC2003110406AA	Connectivity Map
	221	17	tanespimycin	1e-07	6	MCF7	HG-U133A	EC2003120403AA	Connectivity Map
	222	17	tomelukast	1e-06	6	MCF7	HG-U133A	EC2003120404AA	Connectivity Map
	223	17	TTNPB	1e-07	6	MCF7	HG-U133A	EC2003120405AA	Connectivity Map
	224	17	tretinoin	1e-06	6	MCF7	HG-U133A	EC2003120406AA	Connectivity Map
	251	18	rofecoxib	1e-05	6	MCF7	HG-U133A	EC2003121103AA	Connectivity Map
	252	18	celecoxib	1e-05	6	MCF7	HG-U133A	EC2003121104AA	Connectivity Map
	253	18	LM-1685	1e-05	6	MCF7	HG-U133A	EC2003121105AA	Connectivity Map
	254	18	SC-58125	1e-05	6	MCF7	HG-U133A	EC2003121106AA	Connectivity Map
	255	19	dexamethasone	1e-06	6	MCF7	HG-U133A	EC2003121203AA	Connectivity Map
	256	19	rofecoxib	1e-05	6	MCF7	HG-U133A	EC2003121204AA	Connectivity Map
	258	19	LY-294002	1e-05	6	MCF7	HG-U133A	EC2003121206AA	Connectivity Map
	261	20	ciclosporin	1e-06	6	MCF7	HG-U133A	EC2004010803AA	Connectivity Map
	262	20	indometacin	2e-05	6	MCF7	HG-U133A	EC2004010804AA	Connectivity Map
	263	20	clofibrate	0.00015	6	MCF7	HG-U133A	EC2004010805AA	Connectivity Map
	264	20	MK-886	1e-06	6	MCF7	HG-U133A	EC2004010806AA	Connectivity Map
	265	21	prednisolone	1e-06	6	MCF7	HG-U133A	EC2004010809AA	Connectivity Map
	266	21	thalidomide	0.0001	6	MCF7	HG-U133A	EC2004010810AA	Connectivity Map
	267	21	genistein	1e-06	6	MCF7	HG-U133A	EC2004010811AA	Connectivity Map
	268	21	genistein	1e-06	6	MCF7	HG-U133A	EC2004010812AA	Connectivity Map
	281	22a	fludrocortisone	1e-06	6	MCF7	HG-U133A	EC2003122303AA	Connectivity Map
	282	22a	fludrocortisone	1e-06	6	MCF7	HG-U133A	EC2003122304AA	Connectivity Map
	283	22a	quercetin	1e-06	6	MCF7	HG-U133A	EC2003122305AA	Connectivity Map
	284	22a	tacrolimus	1e-06	6	MCF7	HG-U133A	EC2003122306AA	Connectivity Map
	307	23	sulindac	5e-05	6	MCF7	HG-U133A	EC2003122309AA	Connectivity Map
	308	23	sulindac sulfide	5e-05	6	MCF7	HG-U133A	EC2003122310AA	Connectivity Map
	309	23	exisulind	5e-05	6	MCF7	HG-U133A	EC2003122311AA	Connectivity Map
	310	23	fulvestrant	1e-08	6	MCF7	HG-U133A	EC2003122312AA	Connectivity Map
	311	24	monastrol	0.0001	6	MCF7	HG-U133A	EC2003122315AA	Connectivity Map
	312	24	staurosporine	1e-06	6	MCF7	HG-U133A	EC2004010817AA	Connectivity Map
	313	24	NU-1025	0.0001	6	MCF7	HG-U133A	EC2003122317AA	Connectivity Map
	314	24	exisulind	5e-05	6	MCF7	HG-U133A	EC2003122318AA	Connectivity Map
	315	25	acetylsalicylic acid	0.0001	6	MCF7	HG-U133A	EC2004011603AA	Connectivity Map
	316	25	flufenamic acid	1e-05	6	MCF7	HG-U133A	EC2004011604AA	Connectivity Map
	317	25	N-phenylanthranilic acid	1e-05	6	MCF7	HG-U133A	EC2004011605AA	Connectivity Map
	318	25	LY-294002	1e-05	6	MCF7	HG-U133A	EC2004011606AA	Connectivity Map
	325	26b	monorden	1e-07	6	MCF7	HG-U133A	EC2004012203AA	Connectivity Map
	326	26b	sirolimus	1e-07	6	MCF7	HG-U133A	EC2004012204AA	Connectivity Map
	327	26b	arachidonyltrifluoromethane	1e-05	6	MCF7	HG-U133A	EC2004012205AA	Connectivity Map
	328	26b	LY-294002	1e-05	6	MCF7	HG-U133A	EC2004012206AA	Connectivity Map
	331	28	trichostatin A	1e-07	6	MCF7	HG-U133A	EC2004012209AA	Connectivity Map
	332	28	trichostatin A	1e-07	6	MCF7	HG-U133A	EC2004012210AA	Connectivity Map
	333	28	diclofenac	1e-05	6	MCF7	HG-U133A	EC2004012211AA	Connectivity Map
	334	28	mercaptopurine	0.0001	6	MCF7	HG-U133A	EC2004012212AA	Connectivity Map
	335	29	nifedipine	1e-05	6	MCF7	HG-U133A	EC2004010603AA	Connectivity Map
	336	29	nitrendipine	1e-05	6	MCF7	HG-U133A	EC2004010604AA	Connectivity Map
	337	29	felodipine	1e-05	6	MCF7	HG-U133A	EC2004010605AA	Connectivity Map
	338	29	azathioprine	0.0001	6	MCF7	HG-U133A	EC2004010606AA	Connectivity Map
	341	31	sodium phenylbutyrate	0.0001	6	MCF7	HG-U133A	EC2004021303AA	Connectivity Map
	342	31	novobiocin	0.0001	6	MCF7	HG-U133A	EC2004021304AA	Connectivity Map
	343	31	fasudil	1e-05	6	MCF7	HG-U133A	EC2004021305AA	Connectivity Map
	344	31	2-deoxy-D-glucose	0.01	6	MCF7	HG-U133A	EC2004021306AA	Connectivity Map
	345	33	valproic acid	0.01	6	MCF7	HG-U133A	EC2004021309AA	Connectivity Map
	346	33	valproic acid	0.002	6	MCF7	HG-U133A	EC2004021310AA	Connectivity Map
	347	33	valproic acid	0.0005	6	MCF7	HG-U133A	EC2004021311AA	Connectivity Map
	348	33	valproic acid	5e-05	6	MCF7	HG-U133A	EC2004021312AA	Connectivity Map
	365	36	estradiol	1e-07	6	MCF7	HG-U133A	EC2004041403AA	Connectivity Map
	366	36	imatinib	1e-05	6	MCF7	HG-U133A	EC2004041404AA	Connectivity Map
	367	36	fulvestrant	1e-06	6	MCF7	HG-U133A	EC2004041405AA	Connectivity Map
	368	36	pirinixic acid	0.0001	6	MCF7	HG-U133A	EC2004041406AA	Connectivity Map
	377	39	celecoxib	1e-05	6	MCF7	HG-U133A	EC2004030515AA	Connectivity Map
	378	39	tacrolimus	1e-06	6	MCF7	HG-U133A	EC2004030516AA	Connectivity Map
	379	39	cobalt chloride	0.0001	6	MCF7	HG-U133A	EC2004032007AA	Connectivity Map
	380	39	tamoxifen	1e-06	6	MCF7	HG-U133A	EC2004030518AA	Connectivity Map
	381	40	tanespimycin	1e-06	6	MCF7	HG-U133A	EC2004041409AA	Connectivity Map
	382	40	genistein	1e-05	6	MCF7	HG-U133A	EC2004041410AA	Connectivity Map
	383	40	cobalt chloride	0.0001	6	MCF7	HG-U133A	EC2004041411AA	Connectivity Map
	384	40	tretinoin	1e-06	6	MCF7	HG-U133A	EC2004041412AA	Connectivity Map
	405	43	tetraethylenepentamine	1e-05	6	MCF7	HG-U133A	EC2004041609AA	Connectivity Map
	406	43	tetraethylenepentamine	0.0001	6	MCF7	HG-U133A	EC2004041610AA	Connectivity Map
	407	43	sodium phenylbutyrate	0.001	6	MCF7	HG-U133A	EC2004041611AA	Connectivity Map
	408	43	sodium phenylbutyrate	0.001	6	MCF7	HG-U133A	EC2004041612AA	Connectivity Map
	416	46	clozapine	1e-05	6	MCF7	HG-U133A	EC2004042309AA	Connectivity Map
	417	46	thioridazine	1e-05	6	MCF7	HG-U133A	EC2004042310AA	Connectivity Map
	418	46	haloperidol	1e-05	6	MCF7	HG-U133A	EC2004042311AA	Connectivity Map
	419	46	chlorpromazine	1e-05	6	MCF7	HG-U133A	EC2004042312AA	Connectivity Map
	421	53	trifluoperazine	1e-05	6	MCF7	HG-U133A	EC2004042315AA	Connectivity Map
	422	53	thioridazine	1e-06	6	MCF7	HG-U133A	EC2004042316AA	Connectivity Map
	423	53	staurosporine	1e-07	6	MCF7	HG-U133A	EC2004042317AA	Connectivity Map
	424	53	LY-294002	1e-07	6	MCF7	HG-U133A	EC2004042318AA	Connectivity Map
	425	54	staurosporine	1e-08	6	MCF7	HG-U133A	EC2004050709AA	Connectivity Map
	426	54	chlorpromazine	1e-06	6	MCF7	HG-U133A	EC2004050710AA	Connectivity Map
	427	54	iloprost	1e-06	6	MCF7	HG-U133A	EC2004050711AA	Connectivity Map
	428	54	tanespimycin	1e-06	6	MCF7	HG-U133A	EC2004050712AA	Connectivity Map
	437	58	novobiocin	0.0001	6	MCF7	HG-U133A	EC2004052415AA	Connectivity Map
	438	58	copper sulfate	0.0001	6	MCF7	HG-U133A	EC2004052416AA	Connectivity Map
	439	58	oxamic acid	0.01	6	MCF7	HG-U133A	EC2004052417AA	Connectivity Map
	440	58	W-13	1e-05	6	MCF7	HG-U133A	EC2004052418AA	Connectivity Map
	441	59	arachidonic acid	1e-05	6	MCF7	HG-U133A	EC2004060203AA	Connectivity Map
	442	59	oligomycin	1e-06	6	MCF7	HG-U133A	EC2004060204AA	Connectivity Map
	443	59	arachidonic acid	1e-05	6	MCF7	HG-U133A	EC2004060205AA	Connectivity Map
	444	59	clofibrate	0.0001	6	MCF7	HG-U133A	EC2004060206AA	Connectivity Map
	453	62	indometacin	0.0001	6	MCF7	HG-U133A	EC2004070109AA	Connectivity Map
	454	62	cobalt chloride	0.0001	6	MCF7	HG-U133A	EC2004070110AA	Connectivity Map
	455	62	prochlorperazine	1e-05	6	MCF7	HG-U133A	EC2004070111AA	Connectivity Map
	456	62	quinpirole	1e-06	6	MCF7	HG-U133A	EC2004070113AA	Connectivity Map
	485	67	deferoxamine	0.0001	6	MCF7	HG-U133A	EC2004070121AA	Connectivity Map
	486	67	calmidazolium	5e-06	6	MCF7	HG-U133A	EC2004070122AA	Connectivity Map
	487	67	pirinixic acid	0.0001	6	MCF7	HG-U133A	EC2004070123AA	Connectivity Map
	488	67	iloprost	1e-06	6	MCF7	HG-U133A	EC2004070124AA	Connectivity Map
	489	68	monorden	1e-07	6	MCF7	HG-U133A	EC2004071403AA	Connectivity Map
	490	68	fluphenazine	1e-05	6	MCF7	HG-U133A	EC2004071404AA	Connectivity Map
	491	68	dopamine	1e-06	6	MCF7	HG-U133A	EC2004071405AA	Connectivity Map
	492	68	haloperidol	1e-05	6	MCF7	HG-U133A	EC2004071406AA	Connectivity Map
	573	82	deferoxamine	0.0001	12	MCF7	HG-U133A	EC2004081915AA	Connectivity Map
	574	82	tetraethylenepentamine	0.0001	12	MCF7	HG-U133A	EC2004081916AA	Connectivity Map
	575	82	copper sulfate	0.0001	12	MCF7	HG-U133A	EC2004081917AA	Connectivity Map
	576	82	novobiocin	0.0001	12	MCF7	HG-U133A	EC2004081918AA	Connectivity Map
	590	94	3-aminobenzamide	0.01	6	MCF7	HG-U133A	EC2004112404AA	Connectivity Map
	591	94	bucladesine	2e-05	6	MCF7	HG-U133A	EC2004112405AA	Connectivity Map
	592	94	probucol	1e-05	6	MCF7	HG-U133A	EC2004112406AA	Connectivity Map
	593	95	geldanamycin	1e-06	6	MCF7	HG-U133A	EC2004111103AA	Connectivity Map
	594	95	arachidonyltrifluoromethane	1e-05	6	MCF7	HG-U133A	EC2004111104AA	Connectivity Map
	595	95	resveratrol	5e-05	6	MCF7	HG-U133A	EC2004111105AA	Connectivity Map
	596	95	monastrol	0.0001	6	MCF7	HG-U133A	EC2004111106AA	Connectivity Map
	601	96	MK-886	1e-06	6	MCF7	HG-U133A	EC2004102603AA	Connectivity Map
	602	96	ciclosporin	1e-06	6	MCF7	HG-U133A	EC2004102604AA	Connectivity Map
	603	96	nifedipine	1e-05	6	MCF7	HG-U133A	EC2004102605AA	Connectivity Map
	604	96	arachidonic acid	1e-05	6	MCF7	HG-U133A	EC2004102606AA	Connectivity Map
	605	98	monastrol	2e-05	6	MCF7	HG-U133A	EC2004111109AA	Connectivity Map
	606	98	thalidomide	0.0001	6	MCF7	HG-U133A	EC2004111110AA	Connectivity Map
	607	98	butein	1e-05	6	MCF7	HG-U133A	EC2004111111AA	Connectivity Map
	608	98	NU-1025	0.0001	6	MCF7	HG-U133A	EC2004111112AA	Connectivity Map
	609	101	5666823	0.0001	6	MCF7	HG-U133A	EC2004112409AA	Connectivity Map
	610	101	monastrol	0.0001	6	MCF7	HG-U133A	EC2004112410AA	Connectivity Map
	611	101	geldanamycin	1e-06	6	MCF7	HG-U133A	EC2004112411AA	Connectivity Map
	612	101	LM-1685	1e-05	6	MCF7	HG-U133A	EC2004112412AA	Connectivity Map
	614	103	monastrol	2e-05	6	MCF7	HG-U133A	EC2004120710AA	Connectivity Map
	621	107	nocodazole	1e-06	6	MCF7	HG-U133A	EC2004121703AA	Connectivity Map
	622	107	resveratrol	5e-05	6	MCF7	HG-U133A	EC2004121704AA	Connectivity Map
	624	107	4,5-dianilinophthalimide	1e-05	6	MCF7	HG-U133A	EC2004121706AA	Connectivity Map
	627	108	monastrol	0.0001	6	MCF7	HG-U133A	EC2004121711AA	Connectivity Map
	638	111	genistein	1e-05	6	MCF7	HG-U133A	EC2005020910AA	Connectivity Map
	639	111	pentamidine	0.0001	6	MCF7	HG-U133A	EC2005020911AA	Connectivity Map
	640	111	paclitaxel	1e-07	6	MCF7	HG-U133A	EC2005020912AA	Connectivity Map
	641	112	benserazide	1e-05	6	MCF7	HG-U133A	EC2005020915AA	Connectivity Map
	642	112	tioguanine	1e-05	6	MCF7	HG-U133A	EC2005020916AA	Connectivity Map
	643	112	W-13	1e-05	6	MCF7	HG-U133A	EC2005020917AA	Connectivity Map
	644	112	colchicine	1e-07	6	MCF7	HG-U133A	EC2005020918AA	Connectivity Map
	681	117	monastrol	0.0001	6	MCF7	HG-U133A	EC2005030721AA	Connectivity Map
	762	119	alpha-estradiol	1e-08	6	MCF7	HG-U133A	EC2005061004AA	Connectivity Map
	825	504	rottlerin	1e-05	6	MCF7	HT_HG-U133A_EA	5202764005790181113004.H02	Connectivity Map
	826	504	prazosin	1e-05	6	MCF7	HT_HG-U133A_EA	5202764005790181113004.H03	Connectivity Map
	828	504	5252917	1.4e-05	6	MCF7	HT_HG-U133A_EA	5202764005790181113004.H05	Connectivity Map
	831	504	tanespimycin	1e-06	6	MCF7	HT_HG-U133A_EA	5202764005790181113004.G03	Connectivity Map
	832	504	Y-27632	3e-06	6	MCF7	HT_HG-U133A_EA	5202764005790181113004.G04	Connectivity Map
	833	504	5255229	1.3e-05	6	MCF7	HT_HG-U133A_EA	5202764005790181113004.G05	Connectivity Map
	834	504	5211181	1.2e-05	6	MCF7	HT_HG-U133A_EA	5202764005790181113004.G06	Connectivity Map
	835	504	carbamazepine	1e-07	6	MCF7	HT_HG-U133A_EA	5202764005790181113004.F02	Connectivity Map
	836	504	monorden	1e-07	6	MCF7	HT_HG-U133A_EA	5202764005790181113004.F03	Connectivity Map
	837	504	blebbistatin	1.7e-05	6	MCF7	HT_HG-U133A_EA	5202764005790181113004.F04	Connectivity Map
	838	504	5248896	1.1e-05	6	MCF7	HT_HG-U133A_EA	5202764005790181113004.F05	Connectivity Map
	839	504	5224221	1.2e-05	6	MCF7	HT_HG-U133A_EA	5202764005790181113004.F06	Connectivity Map
	841	504	resveratrol	1e-05	6	MCF7	HT_HG-U133A_EA	'5202764005790181113004.E02	Connectivity Map
	842	504	bucladesine	2e-06	6	MCF7	HT_HG-U133A_EA	'5202764005790181113004.E04	Connectivity Map
	843	504	5279552	2.2e-05	6	MCF7	HT_HG-U133A_EA	'5202764005790181113004.E05	Connectivity Map
	844	504	5253409	1.7e-05	6	MCF7	HT_HG-U133A_EA	'5202764005790181113004.E06	Connectivity Map
	848	504	felodipine	1e-05	6	MCF7	HT_HG-U133A_EA	5202764005790181113004.D05	Connectivity Map
	849	504	tretinoin	1e-06	6	MCF7	HT_HG-U133A_EA	5202764005790181113004.D06	Connectivity Map
	862	504	5230742	1.7e-05	6	MCF7	HT_HG-U133A_EA	5202764005790181113004.C04	Connectivity Map
	863	504	oxaprozin	0.0003	6	MCF7	HT_HG-U133A_EA	5202764005790181113004.C05	Connectivity Map
	864	504	geldanamycin	1e-06	6	MCF7	HT_HG-U133A_EA	5202764005790181113004.C06	Connectivity Map
	865	504	quinostatin	1e-05	6	MCF7	HT_HG-U133A_EA	5202764005790181113004.B01	Connectivity Map
	866	504	ikarugamycin	2e-06	6	MCF7	HT_HG-U133A_EA	5202764005790181113004.B02	Connectivity Map
	868	504	5182598	2.5e-05	6	MCF7	HT_HG-U133A_EA	5202764005790181113004.B04	Connectivity Map
	869	504	wortmannin	1e-06	6	MCF7	HT_HG-U133A_EA	5202764005790181113004.B06	Connectivity Map
	870	504	pyrvinium	1.25e-06	6	MCF7	HT_HG-U133A_EA	5202764005790181113004.A01	Connectivity Map
	871	504	ionomycin	2e-06	6	MCF7	HT_HG-U133A_EA	5202764005790181113004.A02	Connectivity Map
	873	504	trichostatin A	1e-06	6	MCF7	HT_HG-U133A_EA	5202764005790181113004.A04	Connectivity Map
	874	504	depudecin	1e-06	6	MCF7	HT_HG-U133A_EA	5202764005790181113004.A05	Connectivity Map
	881	505	docosahexaenoic acid ethyl ester	0.0001	6	MCF7	HT_HG-U133A_EA	5202764005790181113004.H08	Connectivity Map
	882	505	ionomycin	2e-06	6	MCF7	HT_HG-U133A_EA	5202764005790181113004.H09	Connectivity Map
	885	505	5186223	1.2e-05	6	MCF7	HT_HG-U133A_EA	5202764005790181113004.H12	Connectivity Map
	887	505	celastrol	2.5e-06	6	MCF7	HT_HG-U133A_EA	5202764005790181113004.G09	Connectivity Map
	889	505	5286656	5e-05	6	MCF7	HT_HG-U133A_EA	5202764005790181113004.G11	Connectivity Map
	890	505	5149715	1e-05	6	MCF7	HT_HG-U133A_EA	5202764005790181113004.G12	Connectivity Map
	892	505	5162773	7e-06	6	MCF7	HT_HG-U133A_EA	5202764005790181113004.F08	Connectivity Map
	893	505	pararosaniline	1e-05	6	MCF7	HT_HG-U133A_EA	5202764005790181113004.F09	Connectivity Map
	896	505	5152487	1e-05	6	MCF7	HT_HG-U133A_EA	5202764005790181113004.F12	Connectivity Map
	898	505	5213008	1.8e-05	6	MCF7	HT_HG-U133A_EA	'5202764005790181113004.E08	Connectivity Map
	900	505	5186324	2e-06	6	MCF7	HT_HG-U133A_EA	'5202764005790181113004.E11	Connectivity Map
	901	505	5114445	1e-05	6	MCF7	HT_HG-U133A_EA	'5202764005790181113004.E12	Connectivity Map
	903	505	5151277	1.4e-05	6	MCF7	HT_HG-U133A_EA	5202764005790181113004.D08	Connectivity Map
	904	505	5109870	2.5e-05	6	MCF7	HT_HG-U133A_EA	5202764005790181113004.D09	Connectivity Map
	905	505	clotrimazole	5e-05	6	MCF7	HT_HG-U133A_EA	5202764005790181113004.D11	Connectivity Map
	906	505	calmidazolium	5e-06	6	MCF7	HT_HG-U133A_EA	5202764005790181113004.D12	Connectivity Map
	908	505	5140203	1.5e-05	6	MCF7	HT_HG-U133A_EA	5202764005790181113004.C08	Connectivity Map
	909	505	HC toxin	1e-07	6	MCF7	HT_HG-U133A_EA	5202764005790181113004.C09	Connectivity Map
	910	505	trifluoperazine	1e-05	6	MCF7	HT_HG-U133A_EA	5202764005790181113004.C10	Connectivity Map
	911	505	wortmannin	1e-08	6	MCF7	HT_HG-U133A_EA	5202764005790181113004.C11	Connectivity Map
	913	505	colforsin	5e-05	6	MCF7	HT_HG-U133A_EA	5202764005790181113004.B07	Connectivity Map
	914	505	rottlerin	1e-05	6	MCF7	HT_HG-U133A_EA	5202764005790181113004.B08	Connectivity Map
	915	505	topiramate	3e-06	6	MCF7	HT_HG-U133A_EA	5202764005790181113004.B09	Connectivity Map
	916	505	tanespimycin	1e-06	6	MCF7	HT_HG-U133A_EA	5202764005790181113004.B10	Connectivity Map
	917	505	quercetin	1e-06	6	MCF7	HT_HG-U133A_EA	5202764005790181113004.B12	Connectivity Map
	918	505	ikarugamycin	2e-06	6	MCF7	HT_HG-U133A_EA	5202764005790181113004.A07	Connectivity Map
	919	505	carbamazepine	1e-07	6	MCF7	HT_HG-U133A_EA	5202764005790181113004.A08	Connectivity Map
	920	505	decitabine	1e-07	6	MCF7	HT_HG-U133A_EA	5202764005790181113004.A09	Connectivity Map
	921	505	sirolimus	1e-07	6	MCF7	HT_HG-U133A_EA	5202764005790181113004.A10	Connectivity Map
	922	505	celecoxib	1e-05	6	MCF7	HT_HG-U133A_EA	5202764005790181113004.A11	Connectivity Map
	941	502	rottlerin	1e-05	6	MCF7	HT_HG-U133A_EA	5202764005791175120104.H02	Connectivity Map
	942	502	prazosin	1e-05	6	MCF7	HT_HG-U133A_EA	5202764005791175120104.H03	Connectivity Map
	944	502	5252917	1.4e-05	6	MCF7	HT_HG-U133A_EA	5202764005791175120104.H05	Connectivity Map
	947	502	tanespimycin	1e-06	6	MCF7	HT_HG-U133A_EA	5202764005791175120104.G03	Connectivity Map
	948	502	Y-27632	3e-06	6	MCF7	HT_HG-U133A_EA	5202764005791175120104.G04	Connectivity Map
	949	502	5255229	1.3e-05	6	MCF7	HT_HG-U133A_EA	5202764005791175120104.G05	Connectivity Map
	950	502	5211181	1.2e-05	6	MCF7	HT_HG-U133A_EA	5202764005791175120104.G06	Connectivity Map
	952	502	carbamazepine	1e-07	6	MCF7	HT_HG-U133A_EA	5202764005791175120104.F02	Connectivity Map
	953	502	monorden	1e-07	6	MCF7	HT_HG-U133A_EA	5202764005791175120104.F03	Connectivity Map
	954	502	blebbistatin	1.7e-05	6	MCF7	HT_HG-U133A_EA	5202764005791175120104.F04	Connectivity Map
	955	502	5248896	1.1e-05	6	MCF7	HT_HG-U133A_EA	5202764005791175120104.F05	Connectivity Map
	956	502	5224221	1.2e-05	6	MCF7	HT_HG-U133A_EA	5202764005791175120104.F06	Connectivity Map
	958	502	resveratrol	1e-05	6	MCF7	HT_HG-U133A_EA	'5202764005791175120104.E02	Connectivity Map
	959	502	bucladesine	2e-06	6	MCF7	HT_HG-U133A_EA	'5202764005791175120104.E04	Connectivity Map
	960	502	5279552	2.2e-05	6	MCF7	HT_HG-U133A_EA	'5202764005791175120104.E05	Connectivity Map
	961	502	5253409	1.7e-05	6	MCF7	HT_HG-U133A_EA	'5202764005791175120104.E06	Connectivity Map
	965	502	felodipine	1e-05	6	MCF7	HT_HG-U133A_EA	5202764005791175120104.D05	Connectivity Map
	966	502	tretinoin	1e-06	6	MCF7	HT_HG-U133A_EA	5202764005791175120104.D06	Connectivity Map
	970	502	5230742	1.7e-05	6	MCF7	HT_HG-U133A_EA	5202764005791175120104.C04	Connectivity Map
	971	502	oxaprozin	0.0003	6	MCF7	HT_HG-U133A_EA	5202764005791175120104.C05	Connectivity Map
	972	502	geldanamycin	1e-06	6	MCF7	HT_HG-U133A_EA	5202764005791175120104.C06	Connectivity Map
	973	502	quinostatin	1e-05	6	MCF7	HT_HG-U133A_EA	5202764005791175120104.B01	Connectivity Map
	974	502	ikarugamycin	2e-06	6	MCF7	HT_HG-U133A_EA	5202764005791175120104.B02	Connectivity Map
	976	502	5182598	2.5e-05	6	MCF7	HT_HG-U133A_EA	5202764005791175120104.B04	Connectivity Map
	977	502	wortmannin	1e-06	6	MCF7	HT_HG-U133A_EA	5202764005791175120104.B06	Connectivity Map
	978	502	pyrvinium	1.25e-06	6	MCF7	HT_HG-U133A_EA	5202764005791175120104.A01	Connectivity Map
	979	502	ionomycin	2e-06	6	MCF7	HT_HG-U133A_EA	5202764005791175120104.A02	Connectivity Map
	981	502	trichostatin A	1e-06	6	MCF7	HT_HG-U133A_EA	5202764005791175120104.A04	Connectivity Map
	982	502	depudecin	1e-06	6	MCF7	HT_HG-U133A_EA	5202764005791175120104.A05	Connectivity Map
	983	506	haloperidol	1e-05	6	MCF7	HT_HG-U133A_EA	5202764005791175120104.H08	Connectivity Map
	984	506	acetylsalicylic acid	0.0001	6	MCF7	HT_HG-U133A_EA	5202764005791175120104.H09	Connectivity Map
	985	506	fulvestrant	1e-06	6	MCF7	HT_HG-U133A_EA	5202764005791175120104.H10	Connectivity Map
	986	506	tanespimycin	1e-06	6	MCF7	HT_HG-U133A_EA	5202764005791175120104.H11	Connectivity Map
	987	506	sirolimus	1e-07	6	MCF7	HT_HG-U133A_EA	5202764005791175120104.H12	Connectivity Map
	988	506	estradiol	1e-07	6	MCF7	HT_HG-U133A_EA	5202764005791175120104.G07	Connectivity Map
	989	506	valproic acid	0.001	6	MCF7	HT_HG-U133A_EA	5202764005791175120104.G09	Connectivity Map
	990	506	alpha-estradiol	1e-08	6	MCF7	HT_HG-U133A_EA	5202764005791175120104.G10	Connectivity Map
	991	506	tretinoin	1e-06	6	MCF7	HT_HG-U133A_EA	5202764005791175120104.G11	Connectivity Map
	992	506	trichostatin A	1e-07	6	MCF7	HT_HG-U133A_EA	5202764005791175120104.G12	Connectivity Map
	993	506	alvespimycin	1e-07	6	MCF7	HT_HG-U133A_EA	5202764005791175120104.F07	Connectivity Map
	994	506	valproic acid	0.0002	6	MCF7	HT_HG-U133A_EA	5202764005791175120104.F08	Connectivity Map
	995	506	prochlorperazine	1e-05	6	MCF7	HT_HG-U133A_EA	5202764005791175120104.F09	Connectivity Map
	996	506	LY-294002	1e-07	6	MCF7	HT_HG-U133A_EA	5202764005791175120104.F10	Connectivity Map
	997	506	chlorpromazine	1e-06	6	MCF7	HT_HG-U133A_EA	5202764005791175120104.F11	Connectivity Map
	998	506	tanespimycin	1e-06	6	MCF7	HT_HG-U133A_EA	5202764005791175120104.F12	Connectivity Map
	999	506	monorden	1e-07	6	MCF7	HT_HG-U133A_EA	'5202764005791175120104.E07	Connectivity Map
	1000	506	vorinostat	1e-05	6	MCF7	HT_HG-U133A_EA	'5202764005791175120104.E08	Connectivity Map
	1001	506	sirolimus	1e-07	6	MCF7	HT_HG-U133A_EA	'5202764005791175120104.E10	Connectivity Map
	1002	506	valproic acid	5e-05	6	MCF7	HT_HG-U133A_EA	'5202764005791175120104.E11	Connectivity Map
	1003	506	nordihydroguaiaretic acid	1e-06	6	MCF7	HT_HG-U133A_EA	'5202764005791175120104.E12	Connectivity Map
	1004	506	trifluoperazine	1e-05	6	MCF7	HT_HG-U133A_EA	5202764005791175120104.D07	Connectivity Map
	1005	506	tanespimycin	1e-06	6	MCF7	HT_HG-U133A_EA	5202764005791175120104.D08	Connectivity Map
	1006	506	tanespimycin	1e-06	6	MCF7	HT_HG-U133A_EA	5202764005791175120104.D09	Connectivity Map
	1007	506	LY-294002	1e-05	6	MCF7	HT_HG-U133A_EA	5202764005791175120104.D11	Connectivity Map
	1008	506	geldanamycin	1e-06	6	MCF7	HT_HG-U133A_EA	5202764005791175120104.D12	Connectivity Map
	1009	506	clozapine	1e-05	6	MCF7	HT_HG-U133A_EA	5202764005791175120104.C07	Connectivity Map
	1010	506	thioridazine	1e-05	6	MCF7	HT_HG-U133A_EA	5202764005791175120104.C08	Connectivity Map
	1011	506	15-delta prostaglandin J2	1e-05	6	MCF7	HT_HG-U133A_EA	5202764005791175120104.C09	Connectivity Map
	1012	506	troglitazone	1e-05	6	MCF7	HT_HG-U133A_EA	5202764005791175120104.C10	Connectivity Map
	1013	506	rosiglitazone	1e-05	6	MCF7	HT_HG-U133A_EA	5202764005791175120104.C11	Connectivity Map
	1014	506	trichostatin A	1e-06	6	MCF7	HT_HG-U133A_EA	5202764005791175120104.C12	Connectivity Map
	1015	506	genistein	1e-05	6	MCF7	HT_HG-U133A_EA	5202764005791175120104.B07	Connectivity Map
	1016	506	LY-294002	1e-05	6	MCF7	HT_HG-U133A_EA	5202764005791175120104.B08	Connectivity Map
	1017	506	fluphenazine	1e-05	6	MCF7	HT_HG-U133A_EA	5202764005791175120104.B09	Connectivity Map
	1019	506	LY-294002	1e-05	6	MCF7	HT_HG-U133A_EA	5202764005791175120104.B12	Connectivity Map
	1020	506	valproic acid	0.0005	6	MCF7	HT_HG-U133A_EA	5202764005791175120104.A07	Connectivity Map
	1021	506	estradiol	1e-08	6	MCF7	HT_HG-U133A_EA	5202764005791175120104.A08	Connectivity Map
	1022	506	sirolimus	1e-07	6	MCF7	HT_HG-U133A_EA	5202764005791175120104.A09	Connectivity Map
	1023	506	wortmannin	1e-08	6	MCF7	HT_HG-U133A_EA	5202764005791175120104.A10	Connectivity Map
	1024	506	haloperidol	1e-05	6	MCF7	HT_HG-U133A_EA	5202764005791175120104.A11	Connectivity Map
	1041	513	haloperidol	1e-05	6	MCF7	HT_HG-U133A_EA	5202764005789148112904.H02	Connectivity Map
	1042	513	acetylsalicylic acid	0.0001	6	MCF7	HT_HG-U133A_EA	5202764005789148112904.H03	Connectivity Map
	1043	513	fulvestrant	1e-06	6	MCF7	HT_HG-U133A_EA	5202764005789148112904.H04	Connectivity Map
	1044	513	tanespimycin	1e-06	6	MCF7	HT_HG-U133A_EA	5202764005789148112904.H05	Connectivity Map
	1045	513	sirolimus	1e-07	6	MCF7	HT_HG-U133A_EA	5202764005789148112904.H06	Connectivity Map
	1047	513	valproic acid	0.001	6	MCF7	HT_HG-U133A_EA	5202764005789148112904.G03	Connectivity Map
	1048	513	alpha-estradiol	1e-08	6	MCF7	HT_HG-U133A_EA	5202764005789148112904.G04	Connectivity Map
	1049	513	tretinoin	1e-06	6	MCF7	HT_HG-U133A_EA	5202764005789148112904.G05	Connectivity Map
	1050	513	trichostatin A	1e-07	6	MCF7	HT_HG-U133A_EA	5202764005789148112904.G06	Connectivity Map
	1051	513	alvespimycin	1e-07	6	MCF7	HT_HG-U133A_EA	5202764005789148112904.F01	Connectivity Map
	1053	513	prochlorperazine	1e-05	6	MCF7	HT_HG-U133A_EA	5202764005789148112904.F03	Connectivity Map
	1054	513	LY-294002	1e-07	6	MCF7	HT_HG-U133A_EA	5202764005789148112904.F04	Connectivity Map
	1055	513	chlorpromazine	1e-06	6	MCF7	HT_HG-U133A_EA	5202764005789148112904.F05	Connectivity Map
	1056	513	tanespimycin	1e-06	6	MCF7	HT_HG-U133A_EA	5202764005789148112904.F06	Connectivity Map
	1057	513	monorden	1e-07	6	MCF7	HT_HG-U133A_EA	'5202764005789148112904.E01	Connectivity Map
	1058	513	vorinostat	1e-05	6	MCF7	HT_HG-U133A_EA	'5202764005789148112904.E02	Connectivity Map
	1059	513	sirolimus	1e-07	6	MCF7	HT_HG-U133A_EA	'5202764005789148112904.E04	Connectivity Map
	1060	513	valproic acid	5e-05	6	MCF7	HT_HG-U133A_EA	'5202764005789148112904.E05	Connectivity Map
	1061	513	nordihydroguaiaretic acid	1e-06	6	MCF7	HT_HG-U133A_EA	'5202764005789148112904.E06	Connectivity Map
	1063	513	tanespimycin	1e-06	6	MCF7	HT_HG-U133A_EA	5202764005789148112904.D02	Connectivity Map
	1064	513	tanespimycin	1e-06	6	MCF7	HT_HG-U133A_EA	5202764005789148112904.D03	Connectivity Map
	1065	513	LY-294002	1e-05	6	MCF7	HT_HG-U133A_EA	5202764005789148112904.D05	Connectivity Map
	1066	513	geldanamycin	1e-06	6	MCF7	HT_HG-U133A_EA	5202764005789148112904.D06	Connectivity Map
	1068	513	thioridazine	1e-05	6	MCF7	HT_HG-U133A_EA	5202764005789148112904.C02	Connectivity Map
	1069	513	15-delta prostaglandin J2	1e-05	6	MCF7	HT_HG-U133A_EA	5202764005789148112904.C03	Connectivity Map
	1070	513	troglitazone	1e-05	6	MCF7	HT_HG-U133A_EA	5202764005789148112904.C04	Connectivity Map
	1071	513	rosiglitazone	1e-05	6	MCF7	HT_HG-U133A_EA	5202764005789148112904.C05	Connectivity Map
	1072	513	trichostatin A	1e-06	6	MCF7	HT_HG-U133A_EA	5202764005789148112904.C06	Connectivity Map
	1073	513	genistein	1e-05	6	MCF7	HT_HG-U133A_EA	5202764005789148112904.B01	Connectivity Map
	1074	513	LY-294002	1e-05	6	MCF7	HT_HG-U133A_EA	5202764005789148112904.B02	Connectivity Map
	1075	513	fluphenazine	1e-05	6	MCF7	HT_HG-U133A_EA	5202764005789148112904.B03	Connectivity Map
	1076	513	fulvestrant	1e-08	6	MCF7	HT_HG-U133A_EA	5202764005789148112904.B04	Connectivity Map
	1077	513	LY-294002	1e-05	6	MCF7	HT_HG-U133A_EA	5202764005789148112904.B06	Connectivity Map
	1078	513	valproic acid	0.0005	6	MCF7	HT_HG-U133A_EA	5202764005789148112904.A01	Connectivity Map
	1079	513	estradiol	1e-08	6	MCF7	HT_HG-U133A_EA	5202764005789148112904.A02	Connectivity Map
	1080	513	sirolimus	1e-07	6	MCF7	HT_HG-U133A_EA	5202764005789148112904.A03	Connectivity Map
	1081	513	wortmannin	1e-08	6	MCF7	HT_HG-U133A_EA	5202764005789148112904.A04	Connectivity Map
	1082	513	haloperidol	1e-05	6	MCF7	HT_HG-U133A_EA	5202764005789148112904.A05	Connectivity Map
	1101	514	(-)-catechin	1.1e-05	6	MCF7	HT_HG-U133A_EA	5202764005789148112904.H08	Connectivity Map
	1103	514	demecolcine	1.17e-05	6	MCF7	HT_HG-U133A_EA	5202764005789148112904.H10	Connectivity Map
	1105	514	monensin	1.09e-05	6	MCF7	HT_HG-U133A_EA	5202764005789148112904.G07	Connectivity Map
	1108	514	12,13-EODE	2e-07	6	MCF7	HT_HG-U133A_EA	5202764005789148112904.G11	Connectivity Map
	1109	514	3-hydroxy-DL-kynurenine	9.2e-06	6	MCF7	HT_HG-U133A_EA	5202764005789148112904.G12	Connectivity Map
	1112	514	trichostatin A	1e-07	6	MCF7	HT_HG-U133A_EA	5202764005789148112904.F09	Connectivity Map
	1113	514	doxycycline	1.44e-05	6	MCF7	HT_HG-U133A_EA	5202764005789148112904.F10	Connectivity Map
	1114	514	tyrphostin AG-825	2.52e-05	6	MCF7	HT_HG-U133A_EA	5202764005789148112904.F11	Connectivity Map
	1115	514	phenanthridinone	5.12e-05	6	MCF7	HT_HG-U133A_EA	5202764005789148112904.F12	Connectivity Map
	1119	514	yohimbine	2.29e-05	6	MCF7	HT_HG-U133A_EA	'5202764005789148112904.E11	Connectivity Map
	1121	514	DL-PPMP	2e-06	6	MCF7	HT_HG-U133A_EA	5202764005789148112904.D07	Connectivity Map
	1122	514	cytochalasin B	2.08e-05	6	MCF7	HT_HG-U133A_EA	5202764005789148112904.D08	Connectivity Map
	1132	514	BW-B70C	3.16e-05	6	MCF7	HT_HG-U133A_EA	5202764005789148112904.B07	Connectivity Map
	1135	514	minocycline	1.05e-05	6	MCF7	HT_HG-U133A_EA	5202764005789148112904.B10	Connectivity Map
	1138	514	phentolamine	1.15e-05	6	MCF7	HT_HG-U133A_EA	5202764005789148112904.A08	Connectivity Map
	1140	514	MG-132	2.1e-05	6	MCF7	HT_HG-U133A_EA	5202764005789148112904.A10	Connectivity Map
	1141	514	tyrphostin AG-1478	3.16e-05	6	MCF7	HT_HG-U133A_EA	5202764005789148112904.A11	Connectivity Map
	1463	632	sulfathiazole	1.56e-05	6	MCF7	HT_HG-U133A	5500024024211121606513.H02	Connectivity Map
	1464	632	cimetidine	1.58e-05	6	MCF7	HT_HG-U133A	5500024024211121606513.H03	Connectivity Map
	1465	632	troleandomycin	5e-06	6	MCF7	HT_HG-U133A	5500024024211121606513.H04	Connectivity Map
	1466	632	naphazoline	1.62e-05	6	MCF7	HT_HG-U133A	5500024024211121606513.H05	Connectivity Map
	1467	632	sulpiride	1.18e-05	6	MCF7	HT_HG-U133A	5500024024211121606513.H06	Connectivity Map
	1468	632	minaprine	1.08e-05	6	MCF7	HT_HG-U133A	5500024024211121606513.G01	Connectivity Map
	1469	632	cinchocaine	1.16e-05	6	MCF7	HT_HG-U133A	5500024024211121606513.G03	Connectivity Map
	1470	632	amiloride	1.32e-05	6	MCF7	HT_HG-U133A	5500024024211121606513.G04	Connectivity Map
	1471	632	trichostatin A	1e-07	6	MCF7	HT_HG-U133A	5500024024211121606513.G05	Connectivity Map
	1472	632	levodopa	2.02e-05	6	MCF7	HT_HG-U133A	5500024024211121606513.G06	Connectivity Map
	1473	632	doxylamine	1.02e-05	6	MCF7	HT_HG-U133A	5500024024211121606513.F01	Connectivity Map
	1474	632	pyrimethamine	1.6e-05	6	MCF7	HT_HG-U133A	5500024024211121606513.F02	Connectivity Map
	1475	632	ticlopidine	1.34e-05	6	MCF7	HT_HG-U133A	5500024024211121606513.F03	Connectivity Map
	1476	632	oxybuprocaine	1.16e-05	6	MCF7	HT_HG-U133A	5500024024211121606513.F04	Connectivity Map
	1477	632	miconazole	9.6e-06	6	MCF7	HT_HG-U133A	5500024024211121606513.F05	Connectivity Map
	1478	632	prednisone	1.12e-05	6	MCF7	HT_HG-U133A	5500024024211121606513.F06	Connectivity Map
	1479	632	amprolium	1.26e-05	6	MCF7	HT_HG-U133A	'5500024024211121606513.E01	Connectivity Map
	1480	632	idoxuridine	1.12e-05	6	MCF7	HT_HG-U133A	'5500024024211121606513.E02	Connectivity Map
	1481	632	ethambutol	1.44e-05	6	MCF7	HT_HG-U133A	'5500024024211121606513.E04	Connectivity Map
	1482	632	hexamethonium bromide	1e-05	6	MCF7	HT_HG-U133A	'5500024024211121606513.E05	Connectivity Map
	1483	632	dicycloverine	1.16e-05	6	MCF7	HT_HG-U133A	'5500024024211121606513.E06	Connectivity Map
	1484	632	oxetacaine	8.6e-06	6	MCF7	HT_HG-U133A	5500024024211121606513.D01	Connectivity Map
	1485	632	isoxsuprine	1.18e-05	6	MCF7	HT_HG-U133A	5500024024211121606513.D02	Connectivity Map
	1486	632	thioridazine	9.8e-06	6	MCF7	HT_HG-U133A	5500024024211121606513.D03	Connectivity Map
	1487	632	hydrochlorothiazide	1.34e-05	6	MCF7	HT_HG-U133A	5500024024211121606513.D05	Connectivity Map
	1488	632	captopril	1.72e-05	6	MCF7	HT_HG-U133A	5500024024211121606513.D06	Connectivity Map
	1489	632	phenazone	2.12e-05	6	MCF7	HT_HG-U133A	5500024024211121606513.C01	Connectivity Map
	1490	632	diflunisal	1.6e-05	6	MCF7	HT_HG-U133A	5500024024211121606513.C02	Connectivity Map
	1491	632	amylocaine	1.48e-05	6	MCF7	HT_HG-U133A	5500024024211121606513.C03	Connectivity Map
	1492	632	pheniramine	1.12e-05	6	MCF7	HT_HG-U133A	5500024024211121606513.C04	Connectivity Map
	1493	632	acebutolol	1.08e-05	6	MCF7	HT_HG-U133A	5500024024211121606513.C05	Connectivity Map
	1494	632	diphemanil metilsulfate	1.02e-05	6	MCF7	HT_HG-U133A	5500024024211121606513.C06	Connectivity Map
	1495	632	sulfaguanidine	1.86e-05	6	MCF7	HT_HG-U133A	5500024024211121606513.B01	Connectivity Map
	1496	632	minoxidil	1.92e-05	6	MCF7	HT_HG-U133A	5500024024211121606513.B02	Connectivity Map
	1497	632	4-hydroxyphenazone	1.96e-05	6	MCF7	HT_HG-U133A	5500024024211121606513.B03	Connectivity Map
	1498	632	niclosamide	1.22e-05	6	MCF7	HT_HG-U133A	5500024024211121606513.B04	Connectivity Map
	1499	632	lidocaine	1.48e-05	6	MCF7	HT_HG-U133A	5500024024211121606513.B06	Connectivity Map
	1500	632	tolazoline	2.04e-05	6	MCF7	HT_HG-U133A	5500024024211121606513.A01	Connectivity Map
	1501	632	tolnaftate	1.3e-05	6	MCF7	HT_HG-U133A	5500024024211121606513.A02	Connectivity Map
	1502	632	trimethobenzamide	9.4e-06	6	MCF7	HT_HG-U133A	5500024024211121606513.A03	Connectivity Map
	1503	632	metronidazole	2.34e-05	6	MCF7	HT_HG-U133A	5500024024211121606513.A04	Connectivity Map
	1504	632	khellin	1.54e-05	6	MCF7	HT_HG-U133A	5500024024211121606513.A05	Connectivity Map
	1505	633	apomorphine	6.4e-06	6	MCF7	HT_HG-U133A	5500024024211121606513.H08	Connectivity Map
	1506	633	naloxone	1.1e-05	6	MCF7	HT_HG-U133A	5500024024211121606513.H09	Connectivity Map
	1507	633	bromocriptine	5.4e-06	6	MCF7	HT_HG-U133A	5500024024211121606513.H10	Connectivity Map
	1508	633	glipizide	9e-06	6	MCF7	HT_HG-U133A	5500024024211121606513.H11	Connectivity Map
	1509	633	verapamil	8.2e-06	6	MCF7	HT_HG-U133A	5500024024211121606513.H12	Connectivity Map
	1510	633	erythromycin	5.4e-06	6	MCF7	HT_HG-U133A	5500024024211121606513.G07	Connectivity Map
	1511	633	cotinine	2.26e-05	6	MCF7	HT_HG-U133A	5500024024211121606513.G09	Connectivity Map
	1512	633	zimeldine	9.8e-06	6	MCF7	HT_HG-U133A	5500024024211121606513.G10	Connectivity Map
	1513	633	amoxapine	1.28e-05	6	MCF7	HT_HG-U133A	5500024024211121606513.G11	Connectivity Map
	1514	633	metolazone	1.1e-05	6	MCF7	HT_HG-U133A	5500024024211121606513.G12	Connectivity Map
	1515	633	metanephrine	1.72e-05	6	MCF7	HT_HG-U133A	5500024024211121606513.F07	Connectivity Map
	1516	633	loxapine	9e-06	6	MCF7	HT_HG-U133A	5500024024211121606513.F08	Connectivity Map
	1517	633	dipyridamole	8e-06	6	MCF7	HT_HG-U133A	5500024024211121606513.F09	Connectivity Map
	1518	633	oleandomycin	5e-06	6	MCF7	HT_HG-U133A	5500024024211121606513.F10	Connectivity Map
	1519	633	edrophonium chloride	1.98e-05	6	MCF7	HT_HG-U133A	5500024024211121606513.F11	Connectivity Map
	1520	633	azacyclonol	1.5e-05	6	MCF7	HT_HG-U133A	5500024024211121606513.F12	Connectivity Map
	1521	633	cyproheptadine	1.24e-05	6	MCF7	HT_HG-U133A	'5500024024211121606513.E07	Connectivity Map
	1522	633	ciprofloxacin	1.08e-05	6	MCF7	HT_HG-U133A	'5500024024211121606513.E08	Connectivity Map
	1523	633	dehydrocholic acid	9.6e-06	6	MCF7	HT_HG-U133A	'5500024024211121606513.E10	Connectivity Map
	1524	633	hydroxyzine	9e-06	6	MCF7	HT_HG-U133A	'5500024024211121606513.E11	Connectivity Map
	1525	633	chlorhexidine	8e-06	6	MCF7	HT_HG-U133A	'5500024024211121606513.E12	Connectivity Map
	1526	633	midecamycin	5e-06	6	MCF7	HT_HG-U133A	5500024024211121606513.D07	Connectivity Map
	1527	633	moroxydine	1.92e-05	6	MCF7	HT_HG-U133A	5500024024211121606513.D08	Connectivity Map
	1528	633	azathioprine	1.44e-05	6	MCF7	HT_HG-U133A	5500024024211121606513.D09	Connectivity Map
	1529	633	famotidine	1.18e-05	6	MCF7	HT_HG-U133A	5500024024211121606513.D11	Connectivity Map
	1530	633	ampicillin	1e-05	6	MCF7	HT_HG-U133A	5500024024211121606513.D12	Connectivity Map
	1531	633	hesperetin	1.32e-05	6	MCF7	HT_HG-U133A	5500024024211121606513.C07	Connectivity Map
	1532	633	diltiazem	8.8e-06	6	MCF7	HT_HG-U133A	5500024024211121606513.C08	Connectivity Map
	1533	633	loperamide	7.8e-06	6	MCF7	HT_HG-U133A	5500024024211121606513.C09	Connectivity Map
	1534	633	josamycin	4.8e-06	6	MCF7	HT_HG-U133A	5500024024211121606513.C10	Connectivity Map
	1535	633	trichostatin A	1e-07	6	MCF7	HT_HG-U133A	5500024024211121606513.C11	Connectivity Map
	1536	633	baclofen	1.88e-05	6	MCF7	HT_HG-U133A	5500024024211121606513.C12	Connectivity Map
	1537	633	lynestrenol	1.4e-05	6	MCF7	HT_HG-U133A	5500024024211121606513.B07	Connectivity Map
	1538	633	danazol	1.18e-05	6	MCF7	HT_HG-U133A	5500024024211121606513.B08	Connectivity Map
	1539	633	haloperidol	1.06e-05	6	MCF7	HT_HG-U133A	5500024024211121606513.B09	Connectivity Map
	1540	633	perphenazine	1e-05	6	MCF7	HT_HG-U133A	5500024024211121606513.B10	Connectivity Map
	1541	633	chlortetracycline	7.8e-06	6	MCF7	HT_HG-U133A	5500024024211121606513.A07	Connectivity Map
	1542	633	paclitaxel	4.6e-06	6	MCF7	HT_HG-U133A	5500024024211121606513.A08	Connectivity Map
	1543	633	aciclovir	1.78e-05	6	MCF7	HT_HG-U133A	5500024024211121606513.A09	Connectivity Map
	1544	633	guanabenz	1.38e-05	6	MCF7	HT_HG-U133A	5500024024211121606513.A10	Connectivity Map
	1545	633	lisuride	1.18e-05	6	MCF7	HT_HG-U133A	5500024024211121606513.A11	Connectivity Map
	1628	626	haloperidol	1e-05	6	MCF7	HT_HG-U133A	5500024024213121906562.H02	Connectivity Map
	1629	626	acetylsalicylic acid	0.0001	6	MCF7	HT_HG-U133A	5500024024213121906562.H03	Connectivity Map
	1630	626	fulvestrant	1e-06	6	MCF7	HT_HG-U133A	5500024024213121906562.H04	Connectivity Map
	1631	626	tanespimycin	1e-06	6	MCF7	HT_HG-U133A	5500024024213121906562.H05	Connectivity Map
	1632	626	sirolimus	1e-07	6	MCF7	HT_HG-U133A	5500024024213121906562.H06	Connectivity Map
	1633	626	estradiol	1e-07	6	MCF7	HT_HG-U133A	5500024024213121906562.G01	Connectivity Map
	1634	626	valproic acid	0.001	6	MCF7	HT_HG-U133A	5500024024213121906562.G03	Connectivity Map
	1635	626	alpha-estradiol	1e-08	6	MCF7	HT_HG-U133A	5500024024213121906562.G04	Connectivity Map
	1636	626	tretinoin	1e-06	6	MCF7	HT_HG-U133A	5500024024213121906562.G05	Connectivity Map
	1637	626	trichostatin A	1e-07	6	MCF7	HT_HG-U133A	5500024024213121906562.G06	Connectivity Map
	1638	626	alvespimycin	1e-07	6	MCF7	HT_HG-U133A	5500024024213121906562.F01	Connectivity Map
	1639	626	valproic acid	0.0002	6	MCF7	HT_HG-U133A	5500024024213121906562.F02	Connectivity Map
	1640	626	prochlorperazine	1e-05	6	MCF7	HT_HG-U133A	5500024024213121906562.F03	Connectivity Map
	1641	626	LY-294002	1e-07	6	MCF7	HT_HG-U133A	5500024024213121906562.F04	Connectivity Map
	1642	626	chlorpromazine	1e-06	6	MCF7	HT_HG-U133A	5500024024213121906562.F05	Connectivity Map
	1643	626	tanespimycin	1e-06	6	MCF7	HT_HG-U133A	5500024024213121906562.F06	Connectivity Map
	1644	626	monorden	1e-07	6	MCF7	HT_HG-U133A	'5500024024213121906562.E01	Connectivity Map
	1645	626	vorinostat	1e-05	6	MCF7	HT_HG-U133A	'5500024024213121906562.E02	Connectivity Map
	1646	626	sirolimus	1e-07	6	MCF7	HT_HG-U133A	'5500024024213121906562.E04	Connectivity Map
	1647	626	valproic acid	5e-05	6	MCF7	HT_HG-U133A	'5500024024213121906562.E05	Connectivity Map
	1648	626	nordihydroguaiaretic acid	1e-06	6	MCF7	HT_HG-U133A	'5500024024213121906562.E06	Connectivity Map
	1649	626	trifluoperazine	1e-05	6	MCF7	HT_HG-U133A	5500024024213121906562.D01	Connectivity Map
	1650	626	tanespimycin	1e-06	6	MCF7	HT_HG-U133A	5500024024213121906562.D02	Connectivity Map
	1651	626	tanespimycin	1e-06	6	MCF7	HT_HG-U133A	5500024024213121906562.D03	Connectivity Map
	1652	626	LY-294002	1e-05	6	MCF7	HT_HG-U133A	5500024024213121906562.D05	Connectivity Map
	1653	626	geldanamycin	1e-06	6	MCF7	HT_HG-U133A	5500024024213121906562.D06	Connectivity Map
	1654	626	clozapine	1e-05	6	MCF7	HT_HG-U133A	5500024024213121906562.C01	Connectivity Map
	1655	626	thioridazine	1e-05	6	MCF7	HT_HG-U133A	5500024024213121906562.C02	Connectivity Map
	1656	626	15-delta prostaglandin J2	1e-05	6	MCF7	HT_HG-U133A	5500024024213121906562.C03	Connectivity Map
	1657	626	troglitazone	1e-05	6	MCF7	HT_HG-U133A	5500024024213121906562.C04	Connectivity Map
	1658	626	rosiglitazone	1e-05	6	MCF7	HT_HG-U133A	5500024024213121906562.C05	Connectivity Map
	1659	626	trichostatin A	1e-06	6	MCF7	HT_HG-U133A	5500024024213121906562.C06	Connectivity Map
	1660	626	genistein	1e-05	6	MCF7	HT_HG-U133A	5500024024213121906562.B01	Connectivity Map
	1661	626	LY-294002	1e-05	6	MCF7	HT_HG-U133A	5500024024213121906562.B02	Connectivity Map
	1662	626	fluphenazine	1e-05	6	MCF7	HT_HG-U133A	5500024024213121906562.B03	Connectivity Map
	1663	626	fulvestrant	1e-08	6	MCF7	HT_HG-U133A	5500024024213121906562.B04	Connectivity Map
	1664	626	LY-294002	1e-05	6	MCF7	HT_HG-U133A	5500024024213121906562.B06	Connectivity Map
	1665	626	valproic acid	0.0005	6	MCF7	HT_HG-U133A	5500024024213121906562.A01	Connectivity Map
	1666	626	estradiol	1e-08	6	MCF7	HT_HG-U133A	5500024024213121906562.A02	Connectivity Map
	1667	626	sirolimus	1e-07	6	MCF7	HT_HG-U133A	5500024024213121906562.A03	Connectivity Map
	1668	626	wortmannin	1e-08	6	MCF7	HT_HG-U133A	5500024024213121906562.A04	Connectivity Map
	1669	626	haloperidol	1e-05	6	MCF7	HT_HG-U133A	5500024024213121906562.A05	Connectivity Map
	1670	627	8-azaguanine	2.62e-05	6	MCF7	HT_HG-U133A	5500024024213121906562.H08	Connectivity Map
	1671	627	meticrane	1.46e-05	6	MCF7	HT_HG-U133A	5500024024213121906562.H09	Connectivity Map
	1672	627	trichostatin A	1e-07	6	MCF7	HT_HG-U133A	5500024024213121906562.H10	Connectivity Map
	1673	627	sulfaphenazole	1.28e-05	6	MCF7	HT_HG-U133A	5500024024213121906562.H11	Connectivity Map
	1674	627	procaine	1.46e-05	6	MCF7	HT_HG-U133A	5500024024213121906562.G07	Connectivity Map
	1675	627	metrifonate	1.56e-05	6	MCF7	HT_HG-U133A	5500024024213121906562.G09	Connectivity Map
	1676	627	morantel	1.08e-05	6	MCF7	HT_HG-U133A	5500024024213121906562.G10	Connectivity Map
	1677	627	todralazine	1.48e-05	6	MCF7	HT_HG-U133A	5500024024213121906562.G11	Connectivity Map
	1678	627	allantoin	2.52e-05	6	MCF7	HT_HG-U133A	5500024024213121906562.G12	Connectivity Map
	1679	627	benzonatate	6.6e-06	6	MCF7	HT_HG-U133A	5500024024213121906562.F07	Connectivity Map
	1680	627	dexpanthenol	1.94e-05	6	MCF7	HT_HG-U133A	5500024024213121906562.F08	Connectivity Map
	1681	627	epirizole	1.7e-05	6	MCF7	HT_HG-U133A	5500024024213121906562.F09	Connectivity Map
	1682	627	moxisylyte	1.26e-05	6	MCF7	HT_HG-U133A	5500024024213121906562.F10	Connectivity Map
	1683	627	carbamazepine	1.7e-05	6	MCF7	HT_HG-U133A	5500024024213121906562.F11	Connectivity Map
	1684	627	homatropine	1.12e-05	6	MCF7	HT_HG-U133A	5500024024213121906562.F12	Connectivity Map
	1685	627	imipramine	1.26e-05	6	MCF7	HT_HG-U133A	'5500024024213121906562.E07	Connectivity Map
	1686	627	acetazolamide	1.8e-05	6	MCF7	HT_HG-U133A	'5500024024213121906562.E08	Connectivity Map
	1687	627	hydroflumethiazide	1.2e-05	6	MCF7	HT_HG-U133A	'5500024024213121906562.E10	Connectivity Map
	1688	627	sulfadiazine	1.6e-05	6	MCF7	HT_HG-U133A	'5500024024213121906562.E11	Connectivity Map
	1689	627	diprophylline	1.58e-05	6	MCF7	HT_HG-U133A	'5500024024213121906562.E12	Connectivity Map
	1690	627	betazole	2.7e-05	6	MCF7	HT_HG-U133A	5500024024213121906562.D07	Connectivity Map
	1691	627	triflupromazine	1.02e-05	6	MCF7	HT_HG-U133A	5500024024213121906562.D08	Connectivity Map
	1692	627	nifedipine	1.16e-05	6	MCF7	HT_HG-U133A	5500024024213121906562.D09	Connectivity Map
	1693	627	sulindac	1.12e-05	6	MCF7	HT_HG-U133A	5500024024213121906562.D11	Connectivity Map
	1694	627	metformin	2.42e-05	6	MCF7	HT_HG-U133A	5500024024213121906562.D12	Connectivity Map
	1695	627	sulfacetamide	1.58e-05	6	MCF7	HT_HG-U133A	5500024024213121906562.C07	Connectivity Map
	1696	627	noretynodrel	1.34e-05	6	MCF7	HT_HG-U133A	5500024024213121906562.C08	Connectivity Map
	1697	627	triamterene	1.58e-05	6	MCF7	HT_HG-U133A	5500024024213121906562.C09	Connectivity Map
	1698	627	isoxicam	1.2e-05	6	MCF7	HT_HG-U133A	5500024024213121906562.C10	Connectivity Map
	1699	627	mefenamic acid	1.66e-05	6	MCF7	HT_HG-U133A	5500024024213121906562.C11	Connectivity Map
	1700	627	chlorpromazine	1.12e-05	6	MCF7	HT_HG-U133A	5500024024213121906562.C12	Connectivity Map
	1701	627	amitriptyline	1.28e-05	6	MCF7	HT_HG-U133A	5500024024213121906562.B07	Connectivity Map
	1702	627	atracurium besilate	3.2e-06	6	MCF7	HT_HG-U133A	5500024024213121906562.B08	Connectivity Map
	1703	627	heptaminol	2.2e-05	6	MCF7	HT_HG-U133A	5500024024213121906562.B09	Connectivity Map
	1704	627	thiamphenicol	1.12e-05	6	MCF7	HT_HG-U133A	5500024024213121906562.B10	Connectivity Map
	1705	627	dapsone	1.62e-05	6	MCF7	HT_HG-U133A	5500024024213121906562.B12	Connectivity Map
	1706	627	naproxen	1.74e-05	6	MCF7	HT_HG-U133A	5500024024213121906562.A07	Connectivity Map
	1707	627	acetohexamide	1.24e-05	6	MCF7	HT_HG-U133A	5500024024213121906562.A08	Connectivity Map
	1708	627	diphenhydramine	1.38e-05	6	MCF7	HT_HG-U133A	5500024024213121906562.A09	Connectivity Map
	1709	627	adiphenine	1.14e-05	6	MCF7	HT_HG-U133A	5500024024213121906562.A10	Connectivity Map
	2209	636	naltrexone	9.6e-06	6	MCF7	HT_HG-U133A	5500024024214122006606.H02	Connectivity Map
	2210	636	mefloquine	9.6e-06	6	MCF7	HT_HG-U133A	5500024024214122006606.H03	Connectivity Map
	2211	636	astemizole	8.8e-06	6	MCF7	HT_HG-U133A	5500024024214122006606.H04	Connectivity Map
	2212	636	tamoxifen	7e-06	6	MCF7	HT_HG-U133A	5500024024214122006606.H05	Connectivity Map
	2213	636	ivermectin	4.6e-06	6	MCF7	HT_HG-U133A	5500024024214122006606.H06	Connectivity Map
	2214	636	diazoxide	1.74e-05	6	MCF7	HT_HG-U133A	5500024024214122006606.G01	Connectivity Map
	2215	636	disulfiram	1.34e-05	6	MCF7	HT_HG-U133A	5500024024214122006606.G03	Connectivity Map
	2216	636	atropine oxide	1.18e-05	6	MCF7	HT_HG-U133A	5500024024214122006606.G04	Connectivity Map
	2217	636	chlorphenamine	1.02e-05	6	MCF7	HT_HG-U133A	5500024024214122006606.G05	Connectivity Map
	2218	636	isoconazole	9.6e-06	6	MCF7	HT_HG-U133A	5500024024214122006606.G06	Connectivity Map
	2219	636	clindamycin	8.6e-06	6	MCF7	HT_HG-U133A	5500024024214122006606.F01	Connectivity Map
	2220	636	nicergoline	8.2e-06	6	MCF7	HT_HG-U133A	5500024024214122006606.F02	Connectivity Map
	2221	636	gallamine triethiodide	4.4e-06	6	MCF7	HT_HG-U133A	5500024024214122006606.F03	Connectivity Map
	2222	636	aminophenazone	1.72e-05	6	MCF7	HT_HG-U133A	5500024024214122006606.F04	Connectivity Map
	2223	636	acetylsalicylsalicylic acid	1.34e-05	6	MCF7	HT_HG-U133A	5500024024214122006606.F05	Connectivity Map
	2224	636	nomifensine	1.12e-05	6	MCF7	HT_HG-U133A	5500024024214122006606.F06	Connectivity Map
	2225	636	nalbuphine	1.02e-05	6	MCF7	HT_HG-U133A	'5500024024214122006606.E01	Connectivity Map
	2226	636	spironolactone	9.6e-06	6	MCF7	HT_HG-U133A	'5500024024214122006606.E02	Connectivity Map
	2227	636	terfenadine	8.4e-06	6	MCF7	HT_HG-U133A	'5500024024214122006606.E04	Connectivity Map
	2228	636	canrenoic acid	1e-05	6	MCF7	HT_HG-U133A	'5500024024214122006606.E05	Connectivity Map
	2229	636	neomycin	4.2e-06	6	MCF7	HT_HG-U133A	'5500024024214122006606.E06	Connectivity Map
	2230	636	ursolic acid	8.8e-06	6	MCF7	HT_HG-U133A	5500024024214122006606.D01	Connectivity Map
	2231	636	mianserin	1.32e-05	6	MCF7	HT_HG-U133A	5500024024214122006606.D02	Connectivity Map
	2232	636	dizocilpine	1.18e-05	6	MCF7	HT_HG-U133A	5500024024214122006606.D03	Connectivity Map
	2233	636	picotamide	1.02e-05	6	MCF7	HT_HG-U133A	5500024024214122006606.D05	Connectivity Map
	2234	636	pirenzepine	9.4e-06	6	MCF7	HT_HG-U133A	5500024024214122006606.D06	Connectivity Map
	2235	636	cefotaxime	8.4e-06	6	MCF7	HT_HG-U133A	5500024024214122006606.C01	Connectivity Map
	2236	636	thioproperazine	6.2e-06	6	MCF7	HT_HG-U133A	5500024024214122006606.C02	Connectivity Map
	2237	636	dihydrostreptomycin	2.8e-06	6	MCF7	HT_HG-U133A	5500024024214122006606.C03	Connectivity Map
	2238	636	pindolol	1.62e-05	6	MCF7	HT_HG-U133A	5500024024214122006606.C04	Connectivity Map
	2239	636	nocodazole	1.32e-05	6	MCF7	HT_HG-U133A	5500024024214122006606.C05	Connectivity Map
	2240	636	acenocoumarol	1.14e-05	6	MCF7	HT_HG-U133A	5500024024214122006606.C06	Connectivity Map
	2241	636	triamcinolone	1.02e-05	6	MCF7	HT_HG-U133A	5500024024214122006606.B01	Connectivity Map
	2242	636	dexamethasone	9.2e-06	6	MCF7	HT_HG-U133A	5500024024214122006606.B02	Connectivity Map
	2243	636	tetracycline	8.4e-06	6	MCF7	HT_HG-U133A	5500024024214122006606.B03	Connectivity Map
	2244	636	dihydroergotamine	3e-06	6	MCF7	HT_HG-U133A	5500024024214122006606.B04	Connectivity Map
	2245	636	gentamicin	2.6e-06	6	MCF7	HT_HG-U133A	5500024024214122006606.B06	Connectivity Map
	2246	636	isoniazid	2.92e-05	6	MCF7	HT_HG-U133A	5500024024214122006606.A01	Connectivity Map
	2247	636	trichostatin A	1e-07	6	MCF7	HT_HG-U133A	5500024024214122006606.A02	Connectivity Map
	2248	636	tranexamic acid	2.54e-05	6	MCF7	HT_HG-U133A	5500024024214122006606.A03	Connectivity Map
	2249	636	ampyrone	1.96e-05	6	MCF7	HT_HG-U133A	5500024024214122006606.A04	Connectivity Map
	2250	636	midodrine	1.38e-05	6	MCF7	HT_HG-U133A	5500024024214122006606.A05	Connectivity Map
	2251	637	ranitidine	1.14e-05	6	MCF7	HT_HG-U133A	5500024024214122006606.H08	Connectivity Map
	2252	637	piroxicam	1.2e-05	6	MCF7	HT_HG-U133A	5500024024214122006606.H09	Connectivity Map
	2253	637	norfloxacin	1.26e-05	6	MCF7	HT_HG-U133A	5500024024214122006606.H10	Connectivity Map
	2254	637	etodolac	1.4e-05	6	MCF7	HT_HG-U133A	5500024024214122006606.H11	Connectivity Map
	2255	637	pentetrazol	2.9e-05	6	MCF7	HT_HG-U133A	5500024024214122006606.H12	Connectivity Map
	2256	637	etofylline	1.78e-05	6	MCF7	HT_HG-U133A	5500024024214122006606.G07	Connectivity Map
	2257	637	levamisole	1.66e-05	6	MCF7	HT_HG-U133A	5500024024214122006606.G09	Connectivity Map
	2258	637	thalidomide	1.54e-05	6	MCF7	HT_HG-U133A	5500024024214122006606.G10	Connectivity Map
	2259	637	tiratricol	6.4e-06	6	MCF7	HT_HG-U133A	5500024024214122006606.G11	Connectivity Map
	2260	637	pyrantel	1.12e-05	6	MCF7	HT_HG-U133A	5500024024214122006606.G12	Connectivity Map
	2261	637	antimycin A	7.2e-06	6	MCF7	HT_HG-U133A	5500024024214122006606.F07	Connectivity Map
	2262	637	scopolamine N-oxide	1e-05	6	MCF7	HT_HG-U133A	5500024024214122006606.F08	Connectivity Map
	2263	637	chlorzoxazone	2.36e-05	6	MCF7	HT_HG-U133A	5500024024214122006606.F09	Connectivity Map
	2264	637	tranylcypromine	2.36e-05	6	MCF7	HT_HG-U133A	5500024024214122006606.F10	Connectivity Map
	2265	637	pargyline	2.04e-05	6	MCF7	HT_HG-U133A	5500024024214122006606.F11	Connectivity Map
	2266	637	oxolinic acid	1.54e-05	6	MCF7	HT_HG-U133A	5500024024214122006606.F12	Connectivity Map
	2267	637	flufenamic acid	1.42e-05	6	MCF7	HT_HG-U133A	'5500024024214122006606.E07	Connectivity Map
	2268	637	trichostatin A	1e-07	6	MCF7	HT_HG-U133A	'5500024024214122006606.E08	Connectivity Map
	2269	637	fenspiride	1.34e-05	6	MCF7	HT_HG-U133A	'5500024024214122006606.E10	Connectivity Map
	2270	637	xylometazoline	1.42e-05	6	MCF7	HT_HG-U133A	'5500024024214122006606.E11	Connectivity Map
	2271	637	hyoscyamine	1.38e-05	6	MCF7	HT_HG-U133A	'5500024024214122006606.E12	Connectivity Map
	2272	637	ornidazole	1.82e-05	6	MCF7	HT_HG-U133A	5500024024214122006606.D07	Connectivity Map
	2273	637	alverine	8.4e-06	6	MCF7	HT_HG-U133A	5500024024214122006606.D08	Connectivity Map
	2274	637	methocarbamol	1.66e-05	6	MCF7	HT_HG-U133A	5500024024214122006606.D09	Connectivity Map
	2275	637	nimesulide	1.3e-05	6	MCF7	HT_HG-U133A	5500024024214122006606.D11	Connectivity Map
	2276	637	flumequine	1.54e-05	6	MCF7	HT_HG-U133A	5500024024214122006606.D12	Connectivity Map
	2277	637	gemfibrozil	1.6e-05	6	MCF7	HT_HG-U133A	5500024024214122006606.C07	Connectivity Map
	2278	637	oxymetazoline	1.34e-05	6	MCF7	HT_HG-U133A	5500024024214122006606.C08	Connectivity Map
	2279	637	chlorphenesin	1.62e-05	6	MCF7	HT_HG-U133A	5500024024214122006606.C09	Connectivity Map
	2280	637	ethosuximide	2.84e-05	6	MCF7	HT_HG-U133A	5500024024214122006606.C10	Connectivity Map
	2281	637	aceclofenac	1.12e-05	6	MCF7	HT_HG-U133A	5500024024214122006606.C11	Connectivity Map
	2282	637	aztreonam	9.2e-06	6	MCF7	HT_HG-U133A	5500024024214122006606.C12	Connectivity Map
	2283	637	hydrastinine	1.64e-05	6	MCF7	HT_HG-U133A	5500024024214122006606.B07	Connectivity Map
	2284	637	mefexamide	1.26e-05	6	MCF7	HT_HG-U133A	5500024024214122006606.B09	Connectivity Map
	2285	637	nifenazone	1.3e-05	6	MCF7	HT_HG-U133A	5500024024214122006606.B10	Connectivity Map
	2286	637	metampicillin	1.04e-05	6	MCF7	HT_HG-U133A	5500024024214122006606.B12	Connectivity Map
	2287	637	mafenide	1.8e-05	6	MCF7	HT_HG-U133A	5500024024214122006606.A07	Connectivity Map
	2288	637	iproniazid	1.44e-05	6	MCF7	HT_HG-U133A	5500024024214122006606.A08	Connectivity Map
	2289	637	cloxacillin	8.8e-06	6	MCF7	HT_HG-U133A	5500024024214122006606.A09	Connectivity Map
	2290	637	pentoxifylline	1.44e-05	6	MCF7	HT_HG-U133A	5500024024214122006606.A10	Connectivity Map
	2291	637	meclofenamic acid	1.18e-05	6	MCF7	HT_HG-U133A	5500024024214122006606.A11	Connectivity Map
	2292	642	tiapride	1.1e-05	6	MCF7	HT_HG-U133A	5500024024213121906558.H02	Connectivity Map
	2293	642	griseofulvin	1.12e-05	6	MCF7	HT_HG-U133A	5500024024213121906558.H03	Connectivity Map
	2294	642	dilazep	6e-06	6	MCF7	HT_HG-U133A	5500024024213121906558.H04	Connectivity Map
	2295	642	riluzole	1.48e-05	6	MCF7	HT_HG-U133A	5500024024213121906558.H05	Connectivity Map
	2296	642	sulfamethoxazole	1.58e-05	6	MCF7	HT_HG-U133A	5500024024213121906558.H06	Connectivity Map
	2297	642	nalidixic acid	1.46e-05	6	MCF7	HT_HG-U133A	5500024024213121906558.G01	Connectivity Map
	2298	642	metaraminol	8.6e-06	6	MCF7	HT_HG-U133A	5500024024213121906558.G03	Connectivity Map
	2299	642	kawain	1.74e-05	6	MCF7	HT_HG-U133A	5500024024213121906558.G04	Connectivity Map
	2300	642	mebendazole	1.36e-05	6	MCF7	HT_HG-U133A	5500024024213121906558.G05	Connectivity Map
	2301	642	clemizole	1.1e-05	6	MCF7	HT_HG-U133A	5500024024213121906558.G06	Connectivity Map
	2302	642	ofloxacin	1.1e-05	6	MCF7	HT_HG-U133A	5500024024213121906558.F01	Connectivity Map
	2303	642	nitrofurantoin	1.68e-05	6	MCF7	HT_HG-U133A	5500024024213121906558.F02	Connectivity Map
	2304	642	mephenesin	2.2e-05	6	MCF7	HT_HG-U133A	5500024024213121906558.F03	Connectivity Map
	2305	642	pentolonium	7.4e-06	6	MCF7	HT_HG-U133A	5500024024213121906558.F04	Connectivity Map
	2306	642	salbutamol	1.68e-05	6	MCF7	HT_HG-U133A	5500024024213121906558.F05	Connectivity Map
	2307	642	trimethoprim	1.38e-05	6	MCF7	HT_HG-U133A	5500024024213121906558.F06	Connectivity Map
	2308	642	fenbufen	1.58e-05	6	MCF7	HT_HG-U133A	'5500024024213121906558.E01	Connectivity Map
	2309	642	tropicamide	1.4e-05	6	MCF7	HT_HG-U133A	'5500024024213121906558.E02	Connectivity Map
	2310	642	lomefloxacin	1.04e-05	6	MCF7	HT_HG-U133A	'5500024024213121906558.E04	Connectivity Map
	2311	642	hydralazine	2.04e-05	6	MCF7	HT_HG-U133A	'5500024024213121906558.E05	Connectivity Map
	2312	642	phenformin	1.66e-05	6	MCF7	HT_HG-U133A	'5500024024213121906558.E06	Connectivity Map
	2313	642	6-benzylaminopurine	1.78e-05	6	MCF7	HT_HG-U133A	5500024024213121906558.D01	Connectivity Map
	2314	642	prilocaine	1.56e-05	6	MCF7	HT_HG-U133A	5500024024213121906558.D02	Connectivity Map
	2315	642	metoclopramide	1.18e-05	6	MCF7	HT_HG-U133A	5500024024213121906558.D03	Connectivity Map
	2316	642	ketoprofen	1.58e-05	6	MCF7	HT_HG-U133A	5500024024213121906558.D05	Connectivity Map
	2317	642	nefopam	1.38e-05	6	MCF7	HT_HG-U133A	5500024024213121906558.D06	Connectivity Map
	2318	642	orphenadrine	1.3e-05	6	MCF7	HT_HG-U133A	5500024024213121906558.C01	Connectivity Map
	2319	642	phenelzine	1.7e-05	6	MCF7	HT_HG-U133A	5500024024213121906558.C02	Connectivity Map
	2320	642	tolbutamide	1.48e-05	6	MCF7	HT_HG-U133A	5500024024213121906558.C04	Connectivity Map
	2321	642	camptothecin	1.14e-05	6	MCF7	HT_HG-U133A	5500024024213121906558.C05	Connectivity Map
	2322	642	indapamide	1.06e-05	6	MCF7	HT_HG-U133A	5500024024213121906558.B01	Connectivity Map
	2323	642	phentolamine	1.26e-05	6	MCF7	HT_HG-U133A	5500024024213121906558.B02	Connectivity Map
	2324	642	mexiletine	1.86e-05	6	MCF7	HT_HG-U133A	5500024024213121906558.B04	Connectivity Map
	2326	642	ethisterone	1.28e-05	6	MCF7	HT_HG-U133A	5500024024213121906558.A01	Connectivity Map
	2327	642	vincamine	1.12e-05	6	MCF7	HT_HG-U133A	5500024024213121906558.A02	Connectivity Map
	2328	642	fludrocortisone	9.4e-06	6	MCF7	HT_HG-U133A	5500024024213121906558.A03	Connectivity Map
	2329	642	dantrolene	1.18e-05	6	MCF7	HT_HG-U133A	5500024024213121906558.A04	Connectivity Map
	2330	642	trichostatin A	1e-07	6	MCF7	HT_HG-U133A	5500024024213121906558.A05	Connectivity Map
	2618	653	procainamide	1.48e-05	6	MCF7	HT_HG-U133A	5500024028416032807794.H08	Connectivity Map
	2619	653	thioguanosine	1.26e-05	6	MCF7	HT_HG-U133A	5500024028416032807794.H09	Connectivity Map
	2620	653	amoxicillin	1.1e-05	6	MCF7	HT_HG-U133A	5500024028416032807794.H10	Connectivity Map
	2621	653	benfluorex	1.04e-05	6	MCF7	HT_HG-U133A	5500024028416032807794.H11	Connectivity Map
	2622	653	naftidrofuryl	8.4e-06	6	MCF7	HT_HG-U133A	5500024028416032807794.H12	Connectivity Map
	2623	653	pentoxyverine	7.6e-06	6	MCF7	HT_HG-U133A	5500024028416032807794.G07	Connectivity Map
	2624	653	clomifene	6.6e-06	6	MCF7	HT_HG-U133A	5500024028416032807794.G09	Connectivity Map
	2625	653	zoxazolamine	2.38e-05	6	MCF7	HT_HG-U133A	5500024028416032807794.G10	Connectivity Map
	2626	653	N6-methyladenosine	1.42e-05	6	MCF7	HT_HG-U133A	5500024028416032807794.G11	Connectivity Map
	2627	653	chlorprothixene	1.14e-05	6	MCF7	HT_HG-U133A	5500024028416032807794.G12	Connectivity Map
	2628	653	cefalexin	1.1e-05	6	MCF7	HT_HG-U133A	5500024028416032807794.F07	Connectivity Map
	2629	653	bepridil	1e-05	6	MCF7	HT_HG-U133A	5500024028416032807794.F08	Connectivity Map
	2630	653	bezafibrate	1.1e-05	6	MCF7	HT_HG-U133A	5500024028416032807794.F09	Connectivity Map
	2631	653	dequalinium chloride	7.6e-06	6	MCF7	HT_HG-U133A	5500024028416032807794.F10	Connectivity Map
	2632	653	oxantel	6.6e-06	6	MCF7	HT_HG-U133A	5500024028416032807794.F11	Connectivity Map
	2633	653	tacrine	1.58e-05	6	MCF7	HT_HG-U133A	5500024028416032807794.F12	Connectivity Map
	2634	653	guanfacine	1.42e-05	6	MCF7	HT_HG-U133A	'5500024028416032807794.E07	Connectivity Map
	2635	653	ritodrine	1.24e-05	6	MCF7	HT_HG-U133A	'5500024028416032807794.E08	Connectivity Map
	2636	653	dextromethorphan	1.08e-05	6	MCF7	HT_HG-U133A	'5500024028416032807794.E10	Connectivity Map
	2637	653	buspirone	9.4e-06	6	MCF7	HT_HG-U133A	'5500024028416032807794.E11	Connectivity Map
	2638	653	mimosine	2.02e-05	6	MCF7	HT_HG-U133A	'5500024028416032807794.E12	Connectivity Map
	2639	653	trichostatin A	1e-07	6	MCF7	HT_HG-U133A	5500024028416032807794.D07	Connectivity Map
	2640	653	ketoconazole	7.6e-06	6	MCF7	HT_HG-U133A	5500024028416032807794.D08	Connectivity Map
	2641	653	prochlorperazine	6.6e-06	6	MCF7	HT_HG-U133A	5500024028416032807794.D09	Connectivity Map
	2642	653	bisoprolol	9e-06	6	MCF7	HT_HG-U133A	5500024028416032807794.D11	Connectivity Map
	2643	653	flupentixol	7.8e-06	6	MCF7	HT_HG-U133A	5500024028416032807794.D12	Connectivity Map
	2644	653	clozapine	1.22e-05	6	MCF7	HT_HG-U133A	5500024028416032807794.C07	Connectivity Map
	2645	653	droperidol	1.06e-05	6	MCF7	HT_HG-U133A	5500024028416032807794.C08	Connectivity Map
	2646	653	clebopride	8.2e-06	6	MCF7	HT_HG-U133A	5500024028416032807794.C10	Connectivity Map
	2647	653	fusidic acid	7.4e-06	6	MCF7	HT_HG-U133A	5500024028416032807794.C11	Connectivity Map
	2648	653	hesperidin	6.6e-06	6	MCF7	HT_HG-U133A	5500024028416032807794.C12	Connectivity Map
	2649	653	testosterone	1.16e-05	6	MCF7	HT_HG-U133A	5500024028416032807794.B07	Connectivity Map
	2650	653	androsterone	1.38e-05	6	MCF7	HT_HG-U133A	5500024028416032807794.B08	Connectivity Map
	2651	653	suloctidil	1.18e-05	6	MCF7	HT_HG-U133A	5500024028416032807794.B09	Connectivity Map
	2652	653	coralyne	9.6e-06	6	MCF7	HT_HG-U133A	5500024028416032807794.B10	Connectivity Map
	2653	653	estradiol	1.46e-05	6	MCF7	HT_HG-U133A	5500024028416032807794.B12	Connectivity Map
	2654	653	3-hydroxy-DL-kynurenine	1.78e-05	6	MCF7	HT_HG-U133A	5500024028416032807794.A07	Connectivity Map
	2655	653	domperidone	7.4e-06	6	MCF7	HT_HG-U133A	5500024028416032807794.A08	Connectivity Map
	2656	653	ouabain	5.4e-06	6	MCF7	HT_HG-U133A	5500024028416032807794.A09	Connectivity Map
	2657	653	arecoline	1.7e-05	6	MCF7	HT_HG-U133A	5500024028416032807794.A10	Connectivity Map
	2658	653	anisomycin	1.5e-05	6	MCF7	HT_HG-U133A	5500024028416032807794.A11	Connectivity Map
	2743	662	stachydrine	2.22e-05	6	MCF7	HT_HG-U133A	5500024030403071907252.H02	Connectivity Map
	2744	662	dipivefrine	1.04e-05	6	MCF7	HT_HG-U133A	5500024030403071907252.H03	Connectivity Map
	2745	662	noscapine	9.6e-06	6	MCF7	HT_HG-U133A	5500024030403071907252.H04	Connectivity Map
	2746	662	tomatidine	9.6e-06	6	MCF7	HT_HG-U133A	5500024030403071907252.H05	Connectivity Map
	2747	662	papaverine	1.06e-05	6	MCF7	HT_HG-U133A	5500024030403071907252.H06	Connectivity Map
	2748	662	tetrahydroalstonine	1.14e-05	6	MCF7	HT_HG-U133A	5500024030403071907252.G01	Connectivity Map
	2749	662	monocrotaline	1.22e-05	6	MCF7	HT_HG-U133A	5500024030403071907252.G03	Connectivity Map
	2750	662	harmine	1.6e-05	6	MCF7	HT_HG-U133A	5500024030403071907252.G04	Connectivity Map
	2751	662	pyridoxine	1.94e-05	6	MCF7	HT_HG-U133A	5500024030403071907252.G05	Connectivity Map
	2752	662	DL-thiorphan	1.58e-05	6	MCF7	HT_HG-U133A	5500024030403071907252.G06	Connectivity Map
	2753	662	syrosingopine	6e-06	6	MCF7	HT_HG-U133A	5500024030403071907252.F01	Connectivity Map
	2754	662	dacarbazine	2.2e-05	6	MCF7	HT_HG-U133A	5500024030403071907252.F02	Connectivity Map
	2755	662	yohimbine	1.02e-05	6	MCF7	HT_HG-U133A	5500024030403071907252.F03	Connectivity Map
	2756	662	diclofenac	1.26e-05	6	MCF7	HT_HG-U133A	5500024030403071907252.F04	Connectivity Map
	2757	662	piperlongumine	1.26e-05	6	MCF7	HT_HG-U133A	5500024030403071907252.F05	Connectivity Map
	2758	662	ellipticine	1.62e-05	6	MCF7	HT_HG-U133A	5500024030403071907252.F06	Connectivity Map
	2759	662	cytisine	2.1e-05	6	MCF7	HT_HG-U133A	'5500024030403071907252.E01	Connectivity Map
	2760	662	riboflavin	1.06e-05	6	MCF7	HT_HG-U133A	'5500024030403071907252.E02	Connectivity Map
	2761	662	atropine	5.8e-06	6	MCF7	HT_HG-U133A	'5500024030403071907252.E04	Connectivity Map
	2762	662	ipratropium bromide	9.8e-06	6	MCF7	HT_HG-U133A	'5500024030403071907252.E05	Connectivity Map
	2763	662	lobeline	1.06e-05	6	MCF7	HT_HG-U133A	'5500024030403071907252.E06	Connectivity Map
	2764	662	calycanthine	1.16e-05	6	MCF7	HT_HG-U133A	5500024030403071907252.D01	Connectivity Map
	2765	662	hydrocotarnine	1.32e-05	6	MCF7	HT_HG-U133A	5500024030403071907252.D02	Connectivity Map
	2766	662	pseudopelletierine	2.1e-05	6	MCF7	HT_HG-U133A	5500024030403071907252.D05	Connectivity Map
	2767	662	hydroquinine	9.4e-06	6	MCF7	HT_HG-U133A	5500024030403071907252.D06	Connectivity Map
	2768	662	physostigmine	6.2e-06	6	MCF7	HT_HG-U133A	5500024030403071907252.C01	Connectivity Map
	2769	662	acepromazine	9e-06	6	MCF7	HT_HG-U133A	5500024030403071907252.C02	Connectivity Map
	2770	662	berberine	1.08e-05	6	MCF7	HT_HG-U133A	5500024030403071907252.C03	Connectivity Map
	2771	662	convolamine	1.18e-05	6	MCF7	HT_HG-U133A	5500024030403071907252.C04	Connectivity Map
	2772	662	cinchonidine	1.36e-05	6	MCF7	HT_HG-U133A	5500024030403071907252.C05	Connectivity Map
	2773	662	demecarium bromide	5.6e-06	6	MCF7	HT_HG-U133A	5500024030403071907252.C06	Connectivity Map
	2774	662	racecadotril	1.04e-05	6	MCF7	HT_HG-U133A	5500024030403071907252.B01	Connectivity Map
	2775	662	epivincamine	1.12e-05	6	MCF7	HT_HG-U133A	5500024030403071907252.B02	Connectivity Map
	2776	662	aconitine	6.2e-06	6	MCF7	HT_HG-U133A	5500024030403071907252.B03	Connectivity Map
	2777	662	trichostatin A	1e-07	6	MCF7	HT_HG-U133A	5500024030403071907252.B04	Connectivity Map
	2778	662	alpha-yohimbine	1.02e-05	6	MCF7	HT_HG-U133A	5500024030403071907252.B06	Connectivity Map
	2779	662	(+)-chelidonine	1.08e-05	6	MCF7	HT_HG-U133A	5500024030403071907252.A01	Connectivity Map
	2780	662	isocorydine	1.18e-05	6	MCF7	HT_HG-U133A	5500024030403071907252.A02	Connectivity Map
	2781	662	vinburnine	1.36e-05	6	MCF7	HT_HG-U133A	5500024030403071907252.A03	Connectivity Map
	2782	662	quipazine	9e-06	6	MCF7	HT_HG-U133A	5500024030403071907252.A04	Connectivity Map
	2783	662	folic acid	9e-06	6	MCF7	HT_HG-U133A	5500024030403071907252.A05	Connectivity Map
	2784	663	retrorsine	1.14e-05	6	MCF7	HT_HG-U133A	5500024030403071907252.H08	Connectivity Map
	2785	663	rescinnamine	6.4e-06	6	MCF7	HT_HG-U133A	5500024030403071907252.H09	Connectivity Map
	2786	663	corynanthine	1.02e-05	6	MCF7	HT_HG-U133A	5500024030403071907252.H10	Connectivity Map
	2787	663	galantamine	1.08e-05	6	MCF7	HT_HG-U133A	5500024030403071907252.H11	Connectivity Map
	2788	663	xylazine	1.82e-05	6	MCF7	HT_HG-U133A	5500024030403071907252.H12	Connectivity Map
	2789	663	cinchonine	1.36e-05	6	MCF7	HT_HG-U133A	5500024030403071907252.G07	Connectivity Map
	2790	663	sparteine	1.7e-05	6	MCF7	HT_HG-U133A	5500024030403071907252.G09	Connectivity Map
	2791	663	salsolinol	1.54e-05	6	MCF7	HT_HG-U133A	5500024030403071907252.G10	Connectivity Map
	2792	663	conessine	1.12e-05	6	MCF7	HT_HG-U133A	5500024030403071907252.G11	Connectivity Map
	2793	663	co-dergocrine mesilate	6.4e-06	6	MCF7	HT_HG-U133A	5500024030403071907252.G12	Connectivity Map
	2794	663	trichostatin A	1e-07	6	MCF7	HT_HG-U133A	5500024030403071907252.F07	Connectivity Map
	2795	663	palmatine	1.04e-05	6	MCF7	HT_HG-U133A	5500024030403071907252.F08	Connectivity Map
	2796	663	bicuculline	1.08e-05	6	MCF7	HT_HG-U133A	5500024030403071907252.F09	Connectivity Map
	2797	663	seneciphylline	1.2e-05	6	MCF7	HT_HG-U133A	5500024030403071907252.F10	Connectivity Map
	2798	663	diflorasone	8e-06	6	MCF7	HT_HG-U133A	5500024030403071907252.F12	Connectivity Map
	2799	663	gramine	2.3e-05	6	MCF7	HT_HG-U133A	'5500024030403071907252.E07	Connectivity Map
	2800	663	protoveratrine A	5e-06	6	MCF7	HT_HG-U133A	'5500024030403071907252.E08	Connectivity Map
	2801	663	emetine	7.2e-06	6	MCF7	HT_HG-U133A	'5500024030403071907252.E10	Connectivity Map
	2802	663	trimethylcolchicinic acid	1.16e-05	6	MCF7	HT_HG-U133A	'5500024030403071907252.E11	Connectivity Map
	2803	663	yohimbic acid	1.12e-05	6	MCF7	HT_HG-U133A	'5500024030403071907252.E12	Connectivity Map
	2804	663	boldine	1.22e-05	6	MCF7	HT_HG-U133A	5500024030403071907252.D07	Connectivity Map
	2805	663	harmaline	1.4e-05	6	MCF7	HT_HG-U133A	5500024030403071907252.D08	Connectivity Map
	2806	663	harman	1.82e-05	6	MCF7	HT_HG-U133A	5500024030403071907252.D09	Connectivity Map
	2807	663	quinisocaine	1.3e-05	6	MCF7	HT_HG-U133A	5500024030403071907252.D11	Connectivity Map
	2808	663	solanine	4.6e-06	6	MCF7	HT_HG-U133A	5500024030403071907252.D12	Connectivity Map
	2809	663	glimepiride	8.2e-06	6	MCF7	HT_HG-U133A	5500024030403071907252.C08	Connectivity Map
	2810	663	vitexin	9.2e-06	6	MCF7	HT_HG-U133A	5500024030403071907252.C09	Connectivity Map
	2811	663	dydrogesterone	1.28e-05	6	MCF7	HT_HG-U133A	5500024030403071907252.C10	Connectivity Map
	2812	663	hydroxyachillin	1.42e-05	6	MCF7	HT_HG-U133A	5500024030403071907252.C11	Connectivity Map
	2813	663	Prestwick-691	1.38e-05	6	MCF7	HT_HG-U133A	5500024030403071907252.C12	Connectivity Map
	2814	663	sulfabenzamide	1.44e-05	6	MCF7	HT_HG-U133A	5500024030403071907252.B08	Connectivity Map
	2815	663	Prestwick-642	1.38e-05	6	MCF7	HT_HG-U133A	5500024030403071907252.B09	Connectivity Map
	2816	663	picrotoxinin	1.36e-05	6	MCF7	HT_HG-U133A	5500024030403071907252.B10	Connectivity Map
	2817	663	gelsemine	1.24e-05	6	MCF7	HT_HG-U133A	5500024030403071907252.B12	Connectivity Map
	2818	663	canadine	1.18e-05	6	MCF7	HT_HG-U133A	5500024030403071907252.A07	Connectivity Map
	2819	663	Prestwick-682	6e-06	6	MCF7	HT_HG-U133A	5500024030403071907252.A08	Connectivity Map
	2820	663	Prestwick-692	7.4e-06	6	MCF7	HT_HG-U133A	5500024030403071907252.A09	Connectivity Map
	2821	663	succinylsulfathiazole	1.12e-05	6	MCF7	HT_HG-U133A	5500024030403071907252.A10	Connectivity Map
	2822	663	benzocaine	2.42e-05	6	MCF7	HT_HG-U133A	5500024030403071907252.A11	Connectivity Map
	2823	656	thiostrepton	2.4e-06	6	MCF7	HT_HG-U133A	5500024030700072107988.H02	Connectivity Map
	2824	656	salsolidin	1.64e-05	6	MCF7	HT_HG-U133A	5500024030700072107988.H03	Connectivity Map
	2825	656	probenecid	1.4e-05	6	MCF7	HT_HG-U133A	5500024030700072107988.H04	Connectivity Map
	2826	656	selegiline	1.78e-05	6	MCF7	HT_HG-U133A	5500024030700072107988.H05	Connectivity Map
	2827	656	6-azathymine	3.14e-05	6	MCF7	HT_HG-U133A	5500024030700072107988.H06	Connectivity Map
	2828	656	omeprazole	1.16e-05	6	MCF7	HT_HG-U133A	5500024030700072107988.G01	Connectivity Map
	2829	656	cetirizine	8.6e-06	6	MCF7	HT_HG-U133A	5500024030700072107988.G03	Connectivity Map
	2830	656	norcyclobenzaprine	1.54e-05	6	MCF7	HT_HG-U133A	5500024030700072107988.G04	Connectivity Map
	2831	656	L-methionine sulfoximine	2.22e-05	6	MCF7	HT_HG-U133A	5500024030700072107988.G05	Connectivity Map
	2832	656	phenacetin	2.24e-05	6	MCF7	HT_HG-U133A	5500024030700072107988.G06	Connectivity Map
	2833	656	betahistine	1.72e-05	6	MCF7	HT_HG-U133A	5500024030700072107988.F01	Connectivity Map
	2834	656	pentamidine	6.8e-06	6	MCF7	HT_HG-U133A	5500024030700072107988.F02	Connectivity Map
	2835	656	trichostatin A	1e-07	6	MCF7	HT_HG-U133A	5500024030700072107988.F03	Connectivity Map
	2836	656	benperidol	1.04e-05	6	MCF7	HT_HG-U133A	5500024030700072107988.F04	Connectivity Map
	2837	656	propylthiouracil	2.34e-05	6	MCF7	HT_HG-U133A	5500024030700072107988.F05	Connectivity Map
	2838	656	etifenin	1.24e-05	6	MCF7	HT_HG-U133A	5500024030700072107988.F06	Connectivity Map
	2839	656	pyrazinamide	3.24e-05	6	MCF7	HT_HG-U133A	'5500024030700072107988.E01	Connectivity Map
	2840	656	tiabendazole	1.98e-05	6	MCF7	HT_HG-U133A	'5500024030700072107988.E02	Connectivity Map
	2841	656	tobramycin	8.6e-06	6	MCF7	HT_HG-U133A	'5500024030700072107988.E05	Connectivity Map
	2842	656	tolazamide	1.28e-05	6	MCF7	HT_HG-U133A	'5500024030700072107988.E06	Connectivity Map
	2843	656	cefaclor	1.04e-05	6	MCF7	HT_HG-U133A	5500024030700072107988.D01	Connectivity Map
	2844	656	terconazole	7.6e-06	6	MCF7	HT_HG-U133A	5500024030700072107988.D02	Connectivity Map
	2845	656	orciprenaline	7.6e-06	6	MCF7	HT_HG-U133A	5500024030700072107988.D03	Connectivity Map
	2846	656	trimethadione	2.8e-05	6	MCF7	HT_HG-U133A	5500024030700072107988.D05	Connectivity Map
	2847	656	rifampicin	4.8e-06	6	MCF7	HT_HG-U133A	5500024030700072107988.D06	Connectivity Map
	2848	656	methoxamine	1.62e-05	6	MCF7	HT_HG-U133A	5500024030700072107988.C01	Connectivity Map
	2849	656	tetramisole	1.66e-05	6	MCF7	HT_HG-U133A	5500024030700072107988.C02	Connectivity Map
	2850	656	nifuroxazide	1.46e-05	6	MCF7	HT_HG-U133A	5500024030700072107988.C03	Connectivity Map
	2851	656	colistin	3e-06	6	MCF7	HT_HG-U133A	5500024030700072107988.C04	Connectivity Map
	2852	656	tiaprofenic acid	1.54e-05	6	MCF7	HT_HG-U133A	5500024030700072107988.C05	Connectivity Map
	2853	656	sisomicin	2.8e-06	6	MCF7	HT_HG-U133A	5500024030700072107988.C06	Connectivity Map
	2854	656	lovastatin	9.8e-06	6	MCF7	HT_HG-U133A	5500024030700072107988.B01	Connectivity Map
	2855	656	R-atenolol	1.5e-05	6	MCF7	HT_HG-U133A	5500024030700072107988.B03	Connectivity Map
	2856	656	pregnenolone	1.26e-05	6	MCF7	HT_HG-U133A	5500024030700072107988.B04	Connectivity Map
	2857	656	mycophenolic acid	1.24e-05	6	MCF7	HT_HG-U133A	5500024030700072107988.B06	Connectivity Map
	2858	656	vancomycin	2.6e-06	6	MCF7	HT_HG-U133A	5500024030700072107988.A02	Connectivity Map
	2859	656	quercetin	1.18e-05	6	MCF7	HT_HG-U133A	5500024030700072107988.A03	Connectivity Map
	2860	656	tenoxicam	1.18e-05	6	MCF7	HT_HG-U133A	5500024030700072107988.A05	Connectivity Map
	2861	657	piracetam	2.82e-05	6	MCF7	HT_HG-U133A	5500024030700072107988.H08	Connectivity Map
	2862	657	molsidomine	1.66e-05	6	MCF7	HT_HG-U133A	5500024030700072107988.H09	Connectivity Map
	2863	657	dirithromycin	4.8e-06	6	MCF7	HT_HG-U133A	5500024030700072107988.H10	Connectivity Map
	2864	657	dosulepin	1.2e-05	6	MCF7	HT_HG-U133A	5500024030700072107988.H11	Connectivity Map
	2865	657	resveratrol	1.76e-05	6	MCF7	HT_HG-U133A	5500024030700072107988.G07	Connectivity Map
	2866	657	budesonide	9.2e-06	6	MCF7	HT_HG-U133A	5500024030700072107988.G09	Connectivity Map
	2867	657	triflusal	1.62e-05	6	MCF7	HT_HG-U133A	5500024030700072107988.G10	Connectivity Map
	2868	657	phenindione	1.8e-05	6	MCF7	HT_HG-U133A	5500024030700072107988.G11	Connectivity Map
	2869	657	chloroquine	7.8e-06	6	MCF7	HT_HG-U133A	5500024030700072107988.G12	Connectivity Map
	2870	657	gliclazide	1.24e-05	6	MCF7	HT_HG-U133A	5500024030700072107988.F07	Connectivity Map
	2871	657	propafenone	1.06e-05	6	MCF7	HT_HG-U133A	5500024030700072107988.F09	Connectivity Map
	2872	657	bromperidol	9.6e-06	6	MCF7	HT_HG-U133A	5500024030700072107988.F10	Connectivity Map
	2873	657	imipenem	1.34e-05	6	MCF7	HT_HG-U133A	5500024030700072107988.F11	Connectivity Map
	2874	657	mesoridazine	7.4e-06	6	MCF7	HT_HG-U133A	5500024030700072107988.F12	Connectivity Map
	2875	657	thiocolchicoside	7e-06	6	MCF7	HT_HG-U133A	'5500024030700072107988.E07	Connectivity Map
	2876	657	trimetazidine	1.18e-05	6	MCF7	HT_HG-U133A	'5500024030700072107988.E08	Connectivity Map
	2877	657	Prestwick-559	8.2e-06	6	MCF7	HT_HG-U133A	'5500024030700072107988.E10	Connectivity Map
	2878	657	iobenguane	1.08e-05	6	MCF7	HT_HG-U133A	'5500024030700072107988.E11	Connectivity Map
	2879	657	etamivan	1.8e-05	6	MCF7	HT_HG-U133A	'5500024030700072107988.E12	Connectivity Map
	2880	657	cyclizine	1.32e-05	6	MCF7	HT_HG-U133A	5500024030700072107988.D07	Connectivity Map
	2881	657	trichostatin A	1e-07	6	MCF7	HT_HG-U133A	5500024030700072107988.D08	Connectivity Map
	2882	657	sulfasalazine	1e-05	6	MCF7	HT_HG-U133A	5500024030700072107988.D09	Connectivity Map
	2883	657	Trolox C	1.6e-05	6	MCF7	HT_HG-U133A	5500024030700072107988.D11	Connectivity Map
	2884	657	clorsulon	1.06e-05	6	MCF7	HT_HG-U133A	5500024030700072107988.D12	Connectivity Map
	2885	657	parthenolide	1.62e-05	6	MCF7	HT_HG-U133A	5500024030700072107988.C07	Connectivity Map
	2886	657	prenylamine	9.6e-06	6	MCF7	HT_HG-U133A	5500024030700072107988.C08	Connectivity Map
	2887	657	tubocurarine chloride	5.2e-06	6	MCF7	HT_HG-U133A	5500024030700072107988.C09	Connectivity Map
	2888	657	tetracaine	1.32e-05	6	MCF7	HT_HG-U133A	5500024030700072107988.C10	Connectivity Map
	2889	657	hydrastine hydrochloride	9.6e-06	6	MCF7	HT_HG-U133A	5500024030700072107988.C11	Connectivity Map
	2890	657	laudanosine	1.12e-05	6	MCF7	HT_HG-U133A	5500024030700072107988.C12	Connectivity Map
	2891	657	scoulerine	1.22e-05	6	MCF7	HT_HG-U133A	5500024030700072107988.B07	Connectivity Map
	2892	657	harmalol	1.46e-05	6	MCF7	HT_HG-U133A	5500024030700072107988.B08	Connectivity Map
	2893	657	10-methoxyharmalan	1.86e-05	6	MCF7	HT_HG-U133A	5500024030700072107988.B09	Connectivity Map
	2894	657	thiamine	1.18e-05	6	MCF7	HT_HG-U133A	5500024030700072107988.B10	Connectivity Map
	2895	657	dihydroergocristine	5.6e-06	6	MCF7	HT_HG-U133A	5500024030700072107988.B12	Connectivity Map
	2896	657	mometasone	7.6e-06	6	MCF7	HT_HG-U133A	5500024030700072107988.A07	Connectivity Map
	2897	657	lobelanidine	1.06e-05	6	MCF7	HT_HG-U133A	5500024030700072107988.A08	Connectivity Map
	2898	657	raubasine	1.02e-05	6	MCF7	HT_HG-U133A	5500024030700072107988.A09	Connectivity Map
	2899	657	ajmaline	1.22e-05	6	MCF7	HT_HG-U133A	5500024030700072107988.A10	Connectivity Map
	2900	657	harmol	1.58e-05	6	MCF7	HT_HG-U133A	5500024030700072107988.A11	Connectivity Map
	3163	646	glibenclamide	8e-06	6	MCF7	HT_HG-U133A	5500024030700072107994.H02	Connectivity Map
	3164	646	albendazole	1.5e-05	6	MCF7	HT_HG-U133A	5500024030700072107994.H03	Connectivity Map
	3165	646	tretinoin	1.34e-05	6	MCF7	HT_HG-U133A	5500024030700072107994.H04	Connectivity Map
	3166	646	clotrimazole	1.16e-05	6	MCF7	HT_HG-U133A	5500024030700072107994.H05	Connectivity Map
	3167	646	labetalol	1.1e-05	6	MCF7	HT_HG-U133A	5500024030700072107994.H06	Connectivity Map
	3168	646	oxybutynin	1.02e-05	6	MCF7	HT_HG-U133A	5500024030700072107994.G01	Connectivity Map
	3169	646	benzydamine	1.16e-05	6	MCF7	HT_HG-U133A	5500024030700072107994.G03	Connectivity Map
	3170	646	oxytetracycline	8e-06	6	MCF7	HT_HG-U133A	5500024030700072107994.G04	Connectivity Map
	3171	646	guanethidine	1.34e-05	6	MCF7	HT_HG-U133A	5500024030700072107994.G05	Connectivity Map
	3172	646	clonidine	1.5e-05	6	MCF7	HT_HG-U133A	5500024030700072107994.G06	Connectivity Map
	3173	646	antazoline	1.32e-05	6	MCF7	HT_HG-U133A	5500024030700072107994.F01	Connectivity Map
	3174	646	vinpocetine	1.14e-05	6	MCF7	HT_HG-U133A	5500024030700072107994.F02	Connectivity Map
	3175	646	cinnarizine	1.08e-05	6	MCF7	HT_HG-U133A	5500024030700072107994.F03	Connectivity Map
	3176	646	fipexide	9.4e-06	6	MCF7	HT_HG-U133A	5500024030700072107994.F05	Connectivity Map
	3177	646	trichostatin A	1e-07	6	MCF7	HT_HG-U133A	5500024030700072107994.F06	Connectivity Map
	3178	646	pimozide	8.6e-06	6	MCF7	HT_HG-U133A	'5500024030700072107994.E01	Connectivity Map
	3179	646	mepacrine	7.8e-06	6	MCF7	HT_HG-U133A	'5500024030700072107994.E02	Connectivity Map
	3180	646	bupropion	1.44e-05	6	MCF7	HT_HG-U133A	'5500024030700072107994.E04	Connectivity Map
	3181	646	etacrynic acid	1.32e-05	6	MCF7	HT_HG-U133A	'5500024030700072107994.E05	Connectivity Map
	3182	646	clomipramine	1.14e-05	6	MCF7	HT_HG-U133A	'5500024030700072107994.E06	Connectivity Map
	3183	646	methylprednisolone	1.06e-05	6	MCF7	HT_HG-U133A	5500024030700072107994.D01	Connectivity Map
	3184	646	mepyramine	1e-05	6	MCF7	HT_HG-U133A	5500024030700072107994.D02	Connectivity Map
	3185	646	mifepristone	9.4e-06	6	MCF7	HT_HG-U133A	5500024030700072107994.D03	Connectivity Map
	3186	646	amodiaquine	8.6e-06	6	MCF7	HT_HG-U133A	5500024030700072107994.D05	Connectivity Map
	3187	646	clofilium tosylate	7.8e-06	6	MCF7	HT_HG-U133A	5500024030700072107994.D06	Connectivity Map
	3188	646	alprenolol	1.4e-05	6	MCF7	HT_HG-U133A	5500024030700072107994.C01	Connectivity Map
	3189	646	praziquantel	1.28e-05	6	MCF7	HT_HG-U133A	5500024030700072107994.C02	Connectivity Map
	3190	646	fendiline	1.14e-05	6	MCF7	HT_HG-U133A	5500024030700072107994.C03	Connectivity Map
	3191	646	quinidine	1.06e-05	6	MCF7	HT_HG-U133A	5500024030700072107994.C04	Connectivity Map
	3192	646	sulfinpyrazone	9.8e-06	6	MCF7	HT_HG-U133A	5500024030700072107994.C05	Connectivity Map
	3193	646	mebeverine	8.6e-06	6	MCF7	HT_HG-U133A	5500024030700072107994.B01	Connectivity Map
	3194	646	fluphenazine	7.8e-06	6	MCF7	HT_HG-U133A	5500024030700072107994.B02	Connectivity Map
	3195	646	streptomycin	2.8e-06	6	MCF7	HT_HG-U133A	5500024030700072107994.B03	Connectivity Map
	3196	646	tremorine	1.5e-05	6	MCF7	HT_HG-U133A	5500024030700072107994.B04	Connectivity Map
	3197	646	furosemide	1.2e-05	6	MCF7	HT_HG-U133A	5500024030700072107994.B06	Connectivity Map
	3198	646	chlortalidone	1.18e-05	6	MCF7	HT_HG-U133A	5500024030700072107994.A01	Connectivity Map
	3199	646	bambuterol	1e-05	6	MCF7	HT_HG-U133A	5500024030700072107994.A02	Connectivity Map
	3200	646	ketotifen	9.4e-06	6	MCF7	HT_HG-U133A	5500024030700072107994.A03	Connectivity Map
	3201	646	lidoflazine	8.2e-06	6	MCF7	HT_HG-U133A	5500024030700072107994.A04	Connectivity Map
	3202	646	terbutaline	7.2e-06	6	MCF7	HT_HG-U133A	5500024030700072107994.A05	Connectivity Map
	3203	647	alfuzosin	9.4e-06	6	MCF7	HT_HG-U133A	5500024030700072107994.H08	Connectivity Map
	3204	647	practolol	1.5e-05	6	MCF7	HT_HG-U133A	5500024030700072107994.H09	Connectivity Map
	3205	647	methapyrilene	1.34e-05	6	MCF7	HT_HG-U133A	5500024030700072107994.H10	Connectivity Map
	3206	647	dobutamine	1.18e-05	6	MCF7	HT_HG-U133A	5500024030700072107994.H11	Connectivity Map
	3207	647	debrisoquine	9e-06	6	MCF7	HT_HG-U133A	5500024030700072107994.G07	Connectivity Map
	3208	647	betaxolol	1.16e-05	6	MCF7	HT_HG-U133A	5500024030700072107994.G09	Connectivity Map
	3209	647	ketanserin	7e-06	6	MCF7	HT_HG-U133A	5500024030700072107994.G10	Connectivity Map
	3210	647	chlorpropamide	1.44e-05	6	MCF7	HT_HG-U133A	5500024030700072107994.G11	Connectivity Map
	3211	647	zidovudine	1.5e-05	6	MCF7	HT_HG-U133A	5500024030700072107994.G12	Connectivity Map
	3212	647	desipramine	1.32e-05	6	MCF7	HT_HG-U133A	5500024030700072107994.F07	Connectivity Map
	3213	647	colchicine	1e-05	6	MCF7	HT_HG-U133A	5500024030700072107994.F09	Connectivity Map
	3214	647	methotrexate	8.8e-06	6	MCF7	HT_HG-U133A	5500024030700072107994.F10	Connectivity Map
	3215	647	nicardipine	7.8e-06	6	MCF7	HT_HG-U133A	5500024030700072107994.F11	Connectivity Map
	3216	647	hemicholinium	7e-06	6	MCF7	HT_HG-U133A	5500024030700072107994.F12	Connectivity Map
	3217	647	phenylpropanolamine	2.14e-05	6	MCF7	HT_HG-U133A	'5500024030700072107994.E07	Connectivity Map
	3218	647	sulfafurazole	1.5e-05	6	MCF7	HT_HG-U133A	'5500024030700072107994.E08	Connectivity Map
	3219	647	clorgiline	1.3e-05	6	MCF7	HT_HG-U133A	'5500024030700072107994.E10	Connectivity Map
	3220	647	clopamide	1.16e-05	6	MCF7	HT_HG-U133A	'5500024030700072107994.E11	Connectivity Map
	3221	647	metergoline	1e-05	6	MCF7	HT_HG-U133A	'5500024030700072107994.E12	Connectivity Map
	3222	647	methylergometrine	8.8e-06	6	MCF7	HT_HG-U133A	5500024030700072107994.D07	Connectivity Map
	3223	647	probucol	7.8e-06	6	MCF7	HT_HG-U133A	5500024030700072107994.D08	Connectivity Map
	3224	647	kanamycin	6.8e-06	6	MCF7	HT_HG-U133A	5500024030700072107994.D09	Connectivity Map
	3225	647	ascorbic acid	2.24e-05	6	MCF7	HT_HG-U133A	5500024030700072107994.D11	Connectivity Map
	3226	647	zaprinast	1.48e-05	6	MCF7	HT_HG-U133A	5500024030700072107994.D12	Connectivity Map
	3227	647	trichostatin A	1e-07	6	MCF7	HT_HG-U133A	5500024030700072107994.C07	Connectivity Map
	3228	647	clenbuterol	1.28e-05	6	MCF7	HT_HG-U133A	5500024030700072107994.C08	Connectivity Map
	3229	647	hycanthone	1.12e-05	6	MCF7	HT_HG-U133A	5500024030700072107994.C09	Connectivity Map
	3230	647	brinzolamide	1.04e-05	6	MCF7	HT_HG-U133A	5500024030700072107994.C10	Connectivity Map
	3231	647	metitepine	8.4e-06	6	MCF7	HT_HG-U133A	5500024030700072107994.C11	Connectivity Map
	3232	647	mitoxantrone	7.8e-06	6	MCF7	HT_HG-U133A	5500024030700072107994.C12	Connectivity Map
	3233	647	amikacin	6.6e-06	6	MCF7	HT_HG-U133A	5500024030700072107994.B07	Connectivity Map
	3234	647	methyldopa	1.9e-05	6	MCF7	HT_HG-U133A	5500024030700072107994.B08	Connectivity Map
	3235	647	chlormezanone	1.46e-05	6	MCF7	HT_HG-U133A	5500024030700072107994.B09	Connectivity Map
	3236	647	maprotiline	1.28e-05	6	MCF7	HT_HG-U133A	5500024030700072107994.B10	Connectivity Map
	3237	647	adenosine phosphate	1.1e-05	6	MCF7	HT_HG-U133A	5500024030700072107994.B12	Connectivity Map
	3238	647	ambroxol	9.6e-06	6	MCF7	HT_HG-U133A	5500024030700072107994.A07	Connectivity Map
	3239	647	clofazimine	8.4e-06	6	MCF7	HT_HG-U133A	5500024030700072107994.A08	Connectivity Map
	3240	647	vanoxerine	7.6e-06	6	MCF7	HT_HG-U133A	5500024030700072107994.A09	Connectivity Map
	3241	647	etoposide	6.8e-06	6	MCF7	HT_HG-U133A	5500024030700072107994.A10	Connectivity Map
	3242	654	carcinine	2.2e-05	6	MCF7	HT_HG-U133A	5500024030402071707277.H02	Connectivity Map
	3243	654	trichostatin A	1e-07	6	MCF7	HT_HG-U133A	5500024030402071707277.H03	Connectivity Map
	3244	654	corticosterone	1.16e-05	6	MCF7	HT_HG-U133A	5500024030402071707277.H04	Connectivity Map
	3245	654	fusaric acid	2.24e-05	6	MCF7	HT_HG-U133A	5500024030402071707277.H05	Connectivity Map
	3246	654	lactobionic acid	1.12e-05	6	MCF7	HT_HG-U133A	5500024030402071707277.H06	Connectivity Map
	3247	654	cefixime	8.8e-06	6	MCF7	HT_HG-U133A	5500024030402071707277.G01	Connectivity Map
	3248	654	calcium pantothenate	8e-06	6	MCF7	HT_HG-U133A	5500024030402071707277.G03	Connectivity Map
	3249	654	levothyroxine sodium	5.2e-06	6	MCF7	HT_HG-U133A	5500024030402071707277.G04	Connectivity Map
	3250	654	carbarsone	1.54e-05	6	MCF7	HT_HG-U133A	5500024030402071707277.G05	Connectivity Map
	3251	654	carisoprodol	1.54e-05	6	MCF7	HT_HG-U133A	5500024030402071707277.G06	Connectivity Map
	3252	654	cyanocobalamin	3e-06	6	MCF7	HT_HG-U133A	5500024030402071707277.F01	Connectivity Map
	3253	654	SR-95531	1.08e-05	6	MCF7	HT_HG-U133A	5500024030402071707277.F02	Connectivity Map
	3254	654	lumicolchicine	1e-05	6	MCF7	HT_HG-U133A	5500024030402071707277.F03	Connectivity Map
	3255	654	metrizamide	5e-06	6	MCF7	HT_HG-U133A	5500024030402071707277.F04	Connectivity Map
	3256	654	dl-alpha tocopherol	9.2e-06	6	MCF7	HT_HG-U133A	5500024030402071707277.F06	Connectivity Map
	3257	654	apigenin	1.48e-05	6	MCF7	HT_HG-U133A	'5500024030402071707277.E01	Connectivity Map
	3258	654	7-aminocephalosporanic acid	1.46e-05	6	MCF7	HT_HG-U133A	'5500024030402071707277.E02	Connectivity Map
	3259	654	cefadroxil	1.1e-05	6	MCF7	HT_HG-U133A	'5500024030402071707277.E04	Connectivity Map
	3260	654	ginkgolide A	9.8e-06	6	MCF7	HT_HG-U133A	'5500024030402071707277.E05	Connectivity Map
	3261	654	lysergol	1.58e-05	6	MCF7	HT_HG-U133A	'5500024030402071707277.E06	Connectivity Map
	3262	654	N-acetylmuramic acid	1.36e-05	6	MCF7	HT_HG-U133A	5500024030402071707277.D01	Connectivity Map
	3263	654	piperine	1.4e-05	6	MCF7	HT_HG-U133A	5500024030402071707277.D02	Connectivity Map
	3264	654	pepstatin	5.8e-06	6	MCF7	HT_HG-U133A	5500024030402071707277.D03	Connectivity Map
	3265	654	N-acetyl-L-aspartic acid	2.28e-05	6	MCF7	HT_HG-U133A	5500024030402071707277.D05	Connectivity Map
	3266	654	Chicago Sky Blue 6B	4e-06	6	MCF7	HT_HG-U133A	5500024030402071707277.D06	Connectivity Map
	3267	654	ciclosporin	3.4e-06	6	MCF7	HT_HG-U133A	5500024030402071707277.C01	Connectivity Map
	3268	654	cyclobenzaprine	1.28e-05	6	MCF7	HT_HG-U133A	5500024030402071707277.C02	Connectivity Map
	3269	654	mebhydrolin	4.8e-06	6	MCF7	HT_HG-U133A	5500024030402071707277.C03	Connectivity Map
	3270	654	myricetin	1.26e-05	6	MCF7	HT_HG-U133A	5500024030402071707277.C04	Connectivity Map
	3271	654	brompheniramine	9.2e-06	6	MCF7	HT_HG-U133A	5500024030402071707277.C05	Connectivity Map
	3272	654	SR-95639A	1e-05	6	MCF7	HT_HG-U133A	5500024030402071707277.C06	Connectivity Map
	3273	654	bacampicillin	8e-06	6	MCF7	HT_HG-U133A	5500024030402071707277.B01	Connectivity Map
	3274	654	buflomedil	1.16e-05	6	MCF7	HT_HG-U133A	5500024030402071707277.B02	Connectivity Map
	3275	654	digitoxigenin	1.06e-05	6	MCF7	HT_HG-U133A	5500024030402071707277.B03	Connectivity Map
	3276	654	carteolol	1.22e-05	6	MCF7	HT_HG-U133A	5500024030402071707277.B04	Connectivity Map
	3277	654	meclocycline	5.8e-06	6	MCF7	HT_HG-U133A	5500024030402071707277.B06	Connectivity Map
	3278	654	naringenin	1.46e-05	6	MCF7	HT_HG-U133A	5500024030402071707277.A01	Connectivity Map
	3279	654	primaquine	8.8e-06	6	MCF7	HT_HG-U133A	5500024030402071707277.A02	Connectivity Map
	3280	654	amantadine	9.6e-06	6	MCF7	HT_HG-U133A	5500024030402071707277.A03	Connectivity Map
	3281	654	betulinic acid	8.8e-06	6	MCF7	HT_HG-U133A	5500024030402071707277.A04	Connectivity Map
	3282	654	chlorogenic acid	1.12e-05	6	MCF7	HT_HG-U133A	5500024030402071707277.A05	Connectivity Map
	3283	655	digoxin	5.2e-06	6	MCF7	HT_HG-U133A	5500024030402071707277.H08	Connectivity Map
	3284	655	hydrocortisone	1.1e-05	6	MCF7	HT_HG-U133A	5500024030402071707277.H09	Connectivity Map
	3285	655	meclozine	8.6e-06	6	MCF7	HT_HG-U133A	5500024030402071707277.H10	Connectivity Map
	3286	655	naringin	6.6e-06	6	MCF7	HT_HG-U133A	5500024030402071707277.H11	Connectivity Map
	3287	655	progesterone	1.28e-05	6	MCF7	HT_HG-U133A	5500024030402071707277.H12	Connectivity Map
	3288	655	butoconazole	8.4e-06	6	MCF7	HT_HG-U133A	5500024030402071707277.G07	Connectivity Map
	3289	655	biotin	1.64e-05	6	MCF7	HT_HG-U133A	5500024030402071707277.G09	Connectivity Map
	3290	655	cephaeline	6e-06	6	MCF7	HT_HG-U133A	5500024030402071707277.G10	Connectivity Map
	3291	655	doxorubicin	6.8e-06	6	MCF7	HT_HG-U133A	5500024030402071707277.G11	Connectivity Map
	3292	655	velnacrine	1.22e-05	6	MCF7	HT_HG-U133A	5500024030402071707277.G12	Connectivity Map
	3293	655	melatonin	1.72e-05	6	MCF7	HT_HG-U133A	5500024030402071707277.F07	Connectivity Map
	3294	655	neostigmine bromide	1.32e-05	6	MCF7	HT_HG-U133A	5500024030402071707277.F08	Connectivity Map
	3295	655	felodipine	1.04e-05	6	MCF7	HT_HG-U133A	5500024030402071707277.F09	Connectivity Map
	3296	655	amiodarone	5.8e-06	6	MCF7	HT_HG-U133A	5500024030402071707277.F10	Connectivity Map
	3297	655	bisacodyl	1.1e-05	6	MCF7	HT_HG-U133A	5500024030402071707277.F11	Connectivity Map
	3298	655	colecalciferol	1.04e-05	6	MCF7	HT_HG-U133A	5500024030402071707277.F12	Connectivity Map
	3299	655	carbimazole	2.14e-05	6	MCF7	HT_HG-U133A	'5500024030402071707277.E07	Connectivity Map
	3300	655	pilocarpine	1.48e-05	6	MCF7	HT_HG-U133A	'5500024030402071707277.E08	Connectivity Map
	3301	655	niridazole	1.86e-05	6	MCF7	HT_HG-U133A	'5500024030402071707277.E11	Connectivity Map
	3302	655	methoxsalen	1.86e-05	6	MCF7	HT_HG-U133A	'5500024030402071707277.E12	Connectivity Map
	3303	655	amphotericin B	4.4e-06	6	MCF7	HT_HG-U133A	5500024030402071707277.D07	Connectivity Map
	3304	655	ergocalciferol	1e-05	6	MCF7	HT_HG-U133A	5500024030402071707277.D08	Connectivity Map
	3305	655	cisapride	8.6e-06	6	MCF7	HT_HG-U133A	5500024030402071707277.D09	Connectivity Map
	3306	655	epiandrosterone	1.38e-05	6	MCF7	HT_HG-U133A	5500024030402071707277.D11	Connectivity Map
	3307	655	dicloxacillin	8.2e-06	6	MCF7	HT_HG-U133A	5500024030402071707277.D12	Connectivity Map
	3308	655	dinoprost	8.4e-06	6	MCF7	HT_HG-U133A	5500024030402071707277.C07	Connectivity Map
	3309	655	ceforanide	7.6e-06	6	MCF7	HT_HG-U133A	5500024030402071707277.C08	Connectivity Map
	3310	655	puromycin	7.4e-06	6	MCF7	HT_HG-U133A	5500024030402071707277.C09	Connectivity Map
	3311	655	serotonin	1.88e-05	6	MCF7	HT_HG-U133A	5500024030402071707277.C10	Connectivity Map
	3312	655	trichostatin A	1e-07	6	MCF7	HT_HG-U133A	5500024030402071707277.C11	Connectivity Map
	3313	655	metixene	1.16e-05	6	MCF7	HT_HG-U133A	5500024030402071707277.C12	Connectivity Map
	3314	655	fluoxetine	1.16e-05	6	MCF7	HT_HG-U133A	5500024030402071707277.B08	Connectivity Map
	3315	655	glycocholic acid	8.6e-06	6	MCF7	HT_HG-U133A	5500024030402071707277.B09	Connectivity Map
	3316	655	pirenperone	1.02e-05	6	MCF7	HT_HG-U133A	5500024030402071707277.B10	Connectivity Map
	3317	655	ciclopirox	1.5e-05	6	MCF7	HT_HG-U133A	5500024030402071707277.B12	Connectivity Map
	3318	655	hexetidine	1.18e-05	6	MCF7	HT_HG-U133A	5500024030402071707277.A07	Connectivity Map
	3319	655	cefotiam	7.2e-06	6	MCF7	HT_HG-U133A	5500024030402071707277.A08	Connectivity Map
	3320	655	nitrofural	2.02e-05	6	MCF7	HT_HG-U133A	5500024030402071707277.A09	Connectivity Map
	3321	655	biperiden	1.14e-05	6	MCF7	HT_HG-U133A	5500024030402071707277.A10	Connectivity Map
	3322	655	iohexol	4.8e-06	6	MCF7	HT_HG-U133A	5500024030402071707277.A11	Connectivity Map
	3323	672	nafcillin	8.8e-06	6	MCF7	HT_HG-U133A	5500024030403071907256.H02	Connectivity Map
	3324	672	liothyronine	6.2e-06	6	MCF7	HT_HG-U133A	5500024030403071907256.H03	Connectivity Map
	3325	672	etidronic acid	1.6e-05	6	MCF7	HT_HG-U133A	5500024030403071907256.H04	Connectivity Map
	3326	672	theophylline	2.02e-05	6	MCF7	HT_HG-U133A	5500024030403071907256.H05	Connectivity Map
	3327	672	spectinomycin	9.8e-06	6	MCF7	HT_HG-U133A	5500024030403071907256.H06	Connectivity Map
	3328	672	cefsulodin	7.2e-06	6	MCF7	HT_HG-U133A	5500024030403071907256.G01	Connectivity Map
	3329	672	benzthiazide	9.2e-06	6	MCF7	HT_HG-U133A	5500024030403071907256.G03	Connectivity Map
	3330	672	procyclidine	1.24e-05	6	MCF7	HT_HG-U133A	5500024030403071907256.G05	Connectivity Map
	3331	672	roxithromycin	4.8e-06	6	MCF7	HT_HG-U133A	5500024030403071907256.G06	Connectivity Map
	3332	672	trichostatin A	1e-07	6	MCF7	HT_HG-U133A	5500024030403071907256.F01	Connectivity Map
	3333	672	Prestwick-864	3.5e-05	6	MCF7	HT_HG-U133A	5500024030403071907256.F02	Connectivity Map
	3334	672	theobromine	2.22e-05	6	MCF7	HT_HG-U133A	5500024030403071907256.F03	Connectivity Map
	3335	672	piromidic acid	1.38e-05	6	MCF7	HT_HG-U133A	5500024030403071907256.F04	Connectivity Map
	3336	672	fosfosal	1.84e-05	6	MCF7	HT_HG-U133A	5500024030403071907256.F05	Connectivity Map
	3337	672	trichlormethiazide	1.06e-05	6	MCF7	HT_HG-U133A	5500024030403071907256.F06	Connectivity Map
	3338	672	tetroquinone	2.1e-05	6	MCF7	HT_HG-U133A	'5500024030403071907256.E01	Connectivity Map
	3339	672	amiprilose	1.18e-05	6	MCF7	HT_HG-U133A	'5500024030403071907256.E02	Connectivity Map
	3340	672	simvastatin	9.6e-06	6	MCF7	HT_HG-U133A	'5500024030403071907256.E05	Connectivity Map
	3341	672	reserpine	6.6e-06	6	MCF7	HT_HG-U133A	'5500024030403071907256.E06	Connectivity Map
	3342	672	trimipramine	9.8e-06	6	MCF7	HT_HG-U133A	5500024030403071907256.D01	Connectivity Map
	3343	672	suprofen	1.54e-05	6	MCF7	HT_HG-U133A	5500024030403071907256.D02	Connectivity Map
	3344	672	oxolamine	9.2e-06	6	MCF7	HT_HG-U133A	5500024030403071907256.D03	Connectivity Map
	3345	672	indoprofen	1.42e-05	6	MCF7	HT_HG-U133A	5500024030403071907256.D05	Connectivity Map
	3346	672	mestranol	1.28e-05	6	MCF7	HT_HG-U133A	5500024030403071907256.D06	Connectivity Map
	3347	672	tolmetin	1.26e-05	6	MCF7	HT_HG-U133A	5500024030403071907256.C01	Connectivity Map
	3348	672	azacitidine	1.64e-05	6	MCF7	HT_HG-U133A	5500024030403071907256.C02	Connectivity Map
	3349	672	arcaine	1.48e-05	6	MCF7	HT_HG-U133A	5500024030403071907256.C03	Connectivity Map
	3350	672	chloropyramine	1.22e-05	6	MCF7	HT_HG-U133A	5500024030403071907256.C04	Connectivity Map
	3351	672	(+/-)-catechin	1.38e-05	6	MCF7	HT_HG-U133A	5500024030403071907256.C05	Connectivity Map
	3352	672	propantheline bromide	9e-06	6	MCF7	HT_HG-U133A	5500024030403071907256.C06	Connectivity Map
	3353	672	carbenoxolone	6.6e-06	6	MCF7	HT_HG-U133A	5500024030403071907256.B01	Connectivity Map
	3354	672	levobunolol	1.22e-05	6	MCF7	HT_HG-U133A	5500024030403071907256.B02	Connectivity Map
	3355	672	Prestwick-857	1.22e-05	6	MCF7	HT_HG-U133A	5500024030403071907256.B03	Connectivity Map
	3356	672	paromomycin	5.6e-06	6	MCF7	HT_HG-U133A	5500024030403071907256.B04	Connectivity Map
	3357	672	scopolamine	1.18e-05	6	MCF7	HT_HG-U133A	5500024030403071907256.B06	Connectivity Map
	3358	672	furazolidone	1.78e-05	6	MCF7	HT_HG-U133A	5500024030403071907256.A01	Connectivity Map
	3359	672	nadolol	1.3e-05	6	MCF7	HT_HG-U133A	5500024030403071907256.A02	Connectivity Map
	3360	672	lasalocid	6.6e-06	6	MCF7	HT_HG-U133A	5500024030403071907256.A03	Connectivity Map
	3361	672	iocetamic acid	6.6e-06	6	MCF7	HT_HG-U133A	5500024030403071907256.A04	Connectivity Map
	3362	672	iodixanol	2.6e-06	6	MCF7	HT_HG-U133A	5500024030403071907256.A05	Connectivity Map
	3363	673	doxazosin	7.4e-06	6	MCF7	HT_HG-U133A	5500024030403071907256.H08	Connectivity Map
	3364	673	paracetamol	2.64e-05	6	MCF7	HT_HG-U133A	5500024030403071907256.H09	Connectivity Map
	3365	673	ioversol	5e-06	6	MCF7	HT_HG-U133A	5500024030403071907256.H10	Connectivity Map
	3366	673	diclofenamide	1.32e-05	6	MCF7	HT_HG-U133A	5500024030403071907256.H11	Connectivity Map
	3367	673	dimethadione	3.1e-05	6	MCF7	HT_HG-U133A	5500024030403071907256.G07	Connectivity Map
	3368	673	ganciclovir	1.56e-05	6	MCF7	HT_HG-U133A	5500024030403071907256.G09	Connectivity Map
	3369	673	rolitetracycline	7.6e-06	6	MCF7	HT_HG-U133A	5500024030403071907256.G10	Connectivity Map
	3370	673	fluvastatin	9.2e-06	6	MCF7	HT_HG-U133A	5500024030403071907256.G11	Connectivity Map
	3371	673	phthalylsulfathiazole	1e-05	6	MCF7	HT_HG-U133A	5500024030403071907256.G12	Connectivity Map
	3372	673	capsaicin	1.3e-05	6	MCF7	HT_HG-U133A	5500024030403071907256.F07	Connectivity Map
	3373	673	sulconazole	8.6e-06	6	MCF7	HT_HG-U133A	5500024030403071907256.F08	Connectivity Map
	3374	673	aminophylline	9.6e-06	6	MCF7	HT_HG-U133A	5500024030403071907256.F09	Connectivity Map
	3375	673	ethaverine	9.2e-06	6	MCF7	HT_HG-U133A	5500024030403071907256.F10	Connectivity Map
	3376	673	profenamine	1.14e-05	6	MCF7	HT_HG-U133A	5500024030403071907256.F11	Connectivity Map
	3377	673	equilin	1.5e-05	6	MCF7	HT_HG-U133A	5500024030403071907256.F12	Connectivity Map
	3378	673	Prestwick-860	3.5e-05	6	MCF7	HT_HG-U133A	'5500024030403071907256.E07	Connectivity Map
	3379	673	luteolin	1.4e-05	6	MCF7	HT_HG-U133A	'5500024030403071907256.E08	Connectivity Map
	3380	673	carbachol	2.18e-05	6	MCF7	HT_HG-U133A	'5500024030403071907256.E10	Connectivity Map
	3381	673	nicotinic acid	3.24e-05	6	MCF7	HT_HG-U133A	'5500024030403071907256.E11	Connectivity Map
	3382	673	3-acetylcoumarin	2.12e-05	6	MCF7	HT_HG-U133A	'5500024030403071907256.E12	Connectivity Map
	3383	673	hymecromone	2.28e-05	6	MCF7	HT_HG-U133A	5500024030403071907256.D07	Connectivity Map
	3384	673	(+)-isoprenaline	1.1e-05	6	MCF7	HT_HG-U133A	5500024030403071907256.D08	Connectivity Map
	3385	673	nizatidine	1.2e-05	6	MCF7	HT_HG-U133A	5500024030403071907256.D09	Connectivity Map
	3386	673	propofol	2.24e-05	6	MCF7	HT_HG-U133A	5500024030403071907256.D11	Connectivity Map
	3387	673	pentetic acid	1.02e-05	6	MCF7	HT_HG-U133A	5500024030403071907256.D12	Connectivity Map
	3388	673	crotamiton	1.96e-05	6	MCF7	HT_HG-U133A	5500024030403071907256.C07	Connectivity Map
	3389	673	bemegride	2.58e-05	6	MCF7	HT_HG-U133A	5500024030403071907256.C08	Connectivity Map
	3390	673	esculin	1.18e-05	6	MCF7	HT_HG-U133A	5500024030403071907256.C09	Connectivity Map
	3391	673	monobenzone	2e-05	6	MCF7	HT_HG-U133A	5500024030403071907256.C11	Connectivity Map
	3392	673	thioperamide	9.8e-06	6	MCF7	HT_HG-U133A	5500024030403071907256.C12	Connectivity Map
	3393	673	eticlopride	1.06e-05	6	MCF7	HT_HG-U133A	5500024030403071907256.B07	Connectivity Map
	3394	673	bretylium tosilate	9.6e-06	6	MCF7	HT_HG-U133A	5500024030403071907256.B08	Connectivity Map
	3395	673	trichostatin A	1e-07	6	MCF7	HT_HG-U133A	5500024030403071907256.B09	Connectivity Map
	3396	673	propranolol	1.36e-05	6	MCF7	HT_HG-U133A	5500024030403071907256.B10	Connectivity Map
	3397	673	digoxigenin	1.02e-05	6	MCF7	HT_HG-U133A	5500024030403071907256.B12	Connectivity Map
	3398	673	felbinac	1.88e-05	6	MCF7	HT_HG-U133A	5500024030403071907256.A07	Connectivity Map
	3399	673	diloxanide	1.22e-05	6	MCF7	HT_HG-U133A	5500024030403071907256.A08	Connectivity Map
	3400	673	2-aminobenzenesulfonamide	2.32e-05	6	MCF7	HT_HG-U133A	5500024030403071907256.A09	Connectivity Map
	3401	673	xamoterol	5e-06	6	MCF7	HT_HG-U133A	5500024030403071907256.A10	Connectivity Map
	3402	673	primidone	1.84e-05	6	MCF7	HT_HG-U133A	5500024030403071907256.A11	Connectivity Map
	3403	670	medrysone	1.16e-05	6	MCF7	HT_HG-U133A	5500024028849050407169.H02	Connectivity Map
	3404	670	demeclocycline	8e-06	6	MCF7	HT_HG-U133A	5500024028849050407169.H03	Connectivity Map
	3405	670	meclofenoxate	1.36e-05	6	MCF7	HT_HG-U133A	5500024028849050407169.H04	Connectivity Map
	3406	670	levonorgestrel	1.28e-05	6	MCF7	HT_HG-U133A	5500024028849050407169.H05	Connectivity Map
	3408	670	cloperastine	1.1e-05	6	MCF7	HT_HG-U133A	5500024028849050407169.G01	Connectivity Map
	3409	670	sulfamethoxypyridazine	1.42e-05	6	MCF7	HT_HG-U133A	5500024028849050407169.G03	Connectivity Map
	3410	670	flumetasone	9.8e-06	6	MCF7	HT_HG-U133A	5500024028849050407169.G04	Connectivity Map
	3411	670	flunixin	8.2e-06	6	MCF7	HT_HG-U133A	5500024028849050407169.G05	Connectivity Map
	3412	670	fenoprofen	7.2e-06	6	MCF7	HT_HG-U133A	5500024028849050407169.G06	Connectivity Map
	3413	670	furaltadone	1.1e-05	6	MCF7	HT_HG-U133A	5500024028849050407169.F01	Connectivity Map
	3414	670	fluocinonide	8e-06	6	MCF7	HT_HG-U133A	5500024028849050407169.F02	Connectivity Map
	3415	670	bendroflumethiazide	9.4e-06	6	MCF7	HT_HG-U133A	5500024028849050407169.F03	Connectivity Map
	3416	670	eucatropine	1.22e-05	6	MCF7	HT_HG-U133A	5500024028849050407169.F04	Connectivity Map
	3417	670	deferoxamine	6e-06	6	MCF7	HT_HG-U133A	5500024028849050407169.F05	Connectivity Map
	3418	670	flecainide	8.4e-06	6	MCF7	HT_HG-U133A	5500024028849050407169.F06	Connectivity Map
	3419	670	spiramycin	4.8e-06	6	MCF7	HT_HG-U133A	'5500024028849050407169.E01	Connectivity Map
	3420	670	piperacillin	7.4e-06	6	MCF7	HT_HG-U133A	'5500024028849050407169.E02	Connectivity Map
	3421	670	ethoxyquin	1.84e-05	6	MCF7	HT_HG-U133A	'5500024028849050407169.E04	Connectivity Map
	3422	670	sulfadimidine	1.34e-05	6	MCF7	HT_HG-U133A	'5500024028849050407169.E05	Connectivity Map
	3423	670	dicoumarol	1.18e-05	6	MCF7	HT_HG-U133A	'5500024028849050407169.E06	Connectivity Map
	3424	670	isocarboxazid	1.72e-05	6	MCF7	HT_HG-U133A	5500024028849050407169.D01	Connectivity Map
	3425	670	mephentermine	9.4e-06	6	MCF7	HT_HG-U133A	5500024028849050407169.D02	Connectivity Map
	3426	670	cefazolin	8.4e-06	6	MCF7	HT_HG-U133A	5500024028849050407169.D03	Connectivity Map
	3427	670	glycopyrronium bromide	1e-05	6	MCF7	HT_HG-U133A	5500024028849050407169.D05	Connectivity Map
	3428	670	trichostatin A	1e-07	6	MCF7	HT_HG-U133A	5500024028849050407169.D06	Connectivity Map
	3429	670	diethylstilbestrol	1.5e-05	6	MCF7	HT_HG-U133A	5500024028849050407169.C01	Connectivity Map
	3430	670	tinidazole	1.62e-05	6	MCF7	HT_HG-U133A	5500024028849050407169.C02	Connectivity Map
	3431	670	guaifenesin	2.02e-05	6	MCF7	HT_HG-U133A	5500024028849050407169.C03	Connectivity Map
	3432	670	thiamazole	3.5e-05	6	MCF7	HT_HG-U133A	5500024028849050407169.C04	Connectivity Map
	3433	670	lithocholic acid	1.06e-05	6	MCF7	HT_HG-U133A	5500024028849050407169.C05	Connectivity Map
	3434	670	alpha-ergocryptine	7e-06	6	MCF7	HT_HG-U133A	5500024028849050407169.C06	Connectivity Map
	3435	670	atractyloside	5e-06	6	MCF7	HT_HG-U133A	5500024028849050407169.B01	Connectivity Map
	3436	670	cefamandole	8.2e-06	6	MCF7	HT_HG-U133A	5500024028849050407169.B02	Connectivity Map
	3438	670	guanadrel	7.6e-06	6	MCF7	HT_HG-U133A	5500024028849050407169.B04	Connectivity Map
	3439	670	merbromin	5e-06	6	MCF7	HT_HG-U133A	5500024028849050407169.A01	Connectivity Map
	3440	670	levomepromazine	9e-06	6	MCF7	HT_HG-U133A	5500024028849050407169.A02	Connectivity Map
	3441	670	sulfadimethoxine	1.28e-05	6	MCF7	HT_HG-U133A	5500024028849050407169.A03	Connectivity Map
	3442	670	calcium folinate	7.8e-06	6	MCF7	HT_HG-U133A	5500024028849050407169.A04	Connectivity Map
	3443	670	monensin	5.8e-06	6	MCF7	HT_HG-U133A	5500024028849050407169.A05	Connectivity Map
	3444	671	ribostamycin	7.2e-06	6	MCF7	HT_HG-U133A	5500024028849050407169.H08	Connectivity Map
	3445	671	vidarabine	1.5e-05	6	MCF7	HT_HG-U133A	5500024028849050407169.H09	Connectivity Map
	3446	671	proadifen	1.02e-05	6	MCF7	HT_HG-U133A	5500024028849050407169.H10	Connectivity Map
	3447	671	hexylcaine	1.34e-05	6	MCF7	HT_HG-U133A	5500024028849050407169.H11	Connectivity Map
	3448	671	dienestrol	1.5e-05	6	MCF7	HT_HG-U133A	5500024028849050407169.H12	Connectivity Map
	3449	671	sulfanilamide	2.32e-05	6	MCF7	HT_HG-U133A	5500024028849050407169.G07	Connectivity Map
	3450	671	corbadrine	2.18e-05	6	MCF7	HT_HG-U133A	5500024028849050407169.G09	Connectivity Map
	3451	671	isoetarine	1.2e-05	6	MCF7	HT_HG-U133A	5500024028849050407169.G10	Connectivity Map
	3452	671	methacholine chloride	2.04e-05	6	MCF7	HT_HG-U133A	5500024028849050407169.G11	Connectivity Map
	3453	671	sulfametoxydiazine	1.42e-05	6	MCF7	HT_HG-U133A	5500024028849050407169.G12	Connectivity Map
	3454	671	zomepirac	1.28e-05	6	MCF7	HT_HG-U133A	5500024028849050407169.F07	Connectivity Map
	3455	671	drofenine	1.14e-05	6	MCF7	HT_HG-U133A	5500024028849050407169.F08	Connectivity Map
	3456	671	pridinol	1.02e-05	6	MCF7	HT_HG-U133A	5500024028849050407169.F09	Connectivity Map
	3457	671	hecogenin	9.2e-06	6	MCF7	HT_HG-U133A	5500024028849050407169.F10	Connectivity Map
	3458	671	ebselen	1.46e-05	6	MCF7	HT_HG-U133A	5500024028849050407169.F11	Connectivity Map
	3459	671	mevalolactone	3.08e-05	6	MCF7	HT_HG-U133A	5500024028849050407169.F12	Connectivity Map
	3460	671	pipenzolate bromide	9.2e-06	6	MCF7	HT_HG-U133A	'5500024028849050407169.E07	Connectivity Map
	3461	671	isopropamide iodide	8.4e-06	6	MCF7	HT_HG-U133A	'5500024028849050407169.E08	Connectivity Map
	3462	671	trichostatin A	1e-07	6	MCF7	HT_HG-U133A	'5500024028849050407169.E10	Connectivity Map
	3463	671	cinoxacin	1.52e-05	6	MCF7	HT_HG-U133A	'5500024028849050407169.E11	Connectivity Map
	3464	671	cicloheximide	1.42e-05	6	MCF7	HT_HG-U133A	'5500024028849050407169.E12	Connectivity Map
	3465	671	amrinone	2.14e-05	6	MCF7	HT_HG-U133A	5500024028849050407169.D07	Connectivity Map
	3466	671	carbinoxamine	9.8e-06	6	MCF7	HT_HG-U133A	5500024028849050407169.D08	Connectivity Map
	3467	671	bergenin	1.16e-05	6	MCF7	HT_HG-U133A	5500024028849050407169.D09	Connectivity Map
	3468	671	azlocillin	8.2e-06	6	MCF7	HT_HG-U133A	5500024028849050407169.D11	Connectivity Map
	3469	671	butacaine	1.3e-05	6	MCF7	HT_HG-U133A	5500024028849050407169.D12	Connectivity Map
	3470	671	securinine	1.84e-05	6	MCF7	HT_HG-U133A	5500024028849050407169.C07	Connectivity Map
	3471	671	cefapirin	9e-06	6	MCF7	HT_HG-U133A	5500024028849050407169.C08	Connectivity Map
	3472	671	gabapentin	2.34e-05	6	MCF7	HT_HG-U133A	5500024028849050407169.C09	Connectivity Map
	3473	671	iopamidol	5.2e-06	6	MCF7	HT_HG-U133A	5500024028849050407169.C10	Connectivity Map
	3474	671	methazolamide	1.7e-05	6	MCF7	HT_HG-U133A	5500024028849050407169.C11	Connectivity Map
	3475	671	cromoglicic acid	7.8e-06	6	MCF7	HT_HG-U133A	5500024028849050407169.C12	Connectivity Map
	3476	671	clidinium bromide	9.2e-06	6	MCF7	HT_HG-U133A	5500024028849050407169.B07	Connectivity Map
	3477	671	cefoxitin	8.8e-06	6	MCF7	HT_HG-U133A	5500024028849050407169.B08	Connectivity Map
	3478	671	alimemazine	5.4e-06	6	MCF7	HT_HG-U133A	5500024028849050407169.B09	Connectivity Map
	3479	671	doxycycline	8.4e-06	6	MCF7	HT_HG-U133A	5500024028849050407169.B10	Connectivity Map
	3480	671	raloxifene	7.8e-06	6	MCF7	HT_HG-U133A	5500024028849050407169.B12	Connectivity Map
	3481	671	iopromide	5e-06	6	MCF7	HT_HG-U133A	5500024028849050407169.A07	Connectivity Map
	3482	671	pyrithyldione	2.4e-05	6	MCF7	HT_HG-U133A	5500024028849050407169.A08	Connectivity Map
	3483	671	bucladesine	7.8e-06	6	MCF7	HT_HG-U133A	5500024028849050407169.A09	Connectivity Map
	3484	671	sulfamonomethoxine	1.42e-05	6	MCF7	HT_HG-U133A	5500024028849050407169.A10	Connectivity Map
	3485	671	ifosfamide	1.54e-05	6	MCF7	HT_HG-U133A	5500024028849050407169.A11	Connectivity Map
	3503	677	ozagrel	1.52e-05	6	MCF7	HT_HG-U133A	5500024028849050407172.H02	Connectivity Map
	3504	677	asiaticoside	4.2e-06	6	MCF7	HT_HG-U133A	5500024028849050407172.H03	Connectivity Map
	3505	677	proguanil	1.38e-05	6	MCF7	HT_HG-U133A	5500024028849050407172.H04	Connectivity Map
	3506	677	pivampicillin	8.6e-06	6	MCF7	HT_HG-U133A	5500024028849050407172.H05	Connectivity Map
	3507	677	tribenoside	8.4e-06	6	MCF7	HT_HG-U133A	5500024028849050407172.H06	Connectivity Map
	3508	677	risperidone	9.8e-06	6	MCF7	HT_HG-U133A	5500024028849050407172.G01	Connectivity Map
	3509	677	levocabastine	8.8e-06	6	MCF7	HT_HG-U133A	5500024028849050407172.G03	Connectivity Map
	3510	677	trichostatin A	1e-07	6	MCF7	HT_HG-U133A	5500024028849050407172.G04	Connectivity Map
	3511	677	roxarsone	1.52e-05	6	MCF7	HT_HG-U133A	5500024028849050407172.G05	Connectivity Map
	3512	677	piribedil	1.2e-05	6	MCF7	HT_HG-U133A	5500024028849050407172.G06	Connectivity Map
	3513	677	betulin	9e-06	6	MCF7	HT_HG-U133A	5500024028849050407172.F01	Connectivity Map
	3514	677	lymecycline	6.6e-06	6	MCF7	HT_HG-U133A	5500024028849050407172.F02	Connectivity Map
	3515	677	talampicillin	7.8e-06	6	MCF7	HT_HG-U133A	5500024028849050407172.F03	Connectivity Map
	3516	677	rimexolone	1.08e-05	6	MCF7	HT_HG-U133A	5500024028849050407172.F04	Connectivity Map
	3517	677	torasemide	1.14e-05	6	MCF7	HT_HG-U133A	5500024028849050407172.F05	Connectivity Map
	3518	677	pyrvinium	3.4e-06	6	MCF7	HT_HG-U133A	5500024028849050407172.F06	Connectivity Map
	3519	677	etomidate	1.64e-05	6	MCF7	HT_HG-U133A	'5500024028849050407172.E01	Connectivity Map
	3520	677	moracizine	8.6e-06	6	MCF7	HT_HG-U133A	'5500024028849050407172.E02	Connectivity Map
	3521	677	phensuximide	2.12e-05	6	MCF7	HT_HG-U133A	'5500024028849050407172.E04	Connectivity Map
	3522	677	imidurea	1.04e-05	6	MCF7	HT_HG-U133A	'5500024028849050407172.E05	Connectivity Map
	3523	677	S-propranolol	1.36e-05	6	MCF7	HT_HG-U133A	'5500024028849050407172.E06	Connectivity Map
	3524	677	netilmicin	2.8e-06	6	MCF7	HT_HG-U133A	5500024028849050407172.D02	Connectivity Map
	3525	677	mecamylamine	1.96e-05	6	MCF7	HT_HG-U133A	5500024028849050407172.D03	Connectivity Map
	3526	677	tridihexethyl	1.14e-05	6	MCF7	HT_HG-U133A	5500024028849050407172.D05	Connectivity Map
	3527	677	iopanoic acid	7e-06	6	MCF7	HT_HG-U133A	5500024028849050407172.D06	Connectivity Map
	3528	677	ioxaglic acid	3.2e-06	6	MCF7	HT_HG-U133A	5500024028849050407172.C01	Connectivity Map
	3529	677	lansoprazole	1.08e-05	6	MCF7	HT_HG-U133A	5500024028849050407172.C02	Connectivity Map
	3530	677	Prestwick-1082	1.2e-05	6	MCF7	HT_HG-U133A	5500024028849050407172.C03	Connectivity Map
	3531	677	cyclic adenosine monophosphate	1.22e-05	6	MCF7	HT_HG-U133A	5500024028849050407172.C04	Connectivity Map
	3532	677	loracarbef	1.08e-05	6	MCF7	HT_HG-U133A	5500024028849050407172.C05	Connectivity Map
	3533	677	procarbazine	1.56e-05	6	MCF7	HT_HG-U133A	5500024028849050407172.C06	Connectivity Map
	3534	677	penbutolol	5.8e-06	6	MCF7	HT_HG-U133A	5500024028849050407172.B01	Connectivity Map
	3535	677	pivmecillinam	8.4e-06	6	MCF7	HT_HG-U133A	5500024028849050407172.B02	Connectivity Map
	3536	677	naftifine	1.24e-05	6	MCF7	HT_HG-U133A	5500024028849050407172.B03	Connectivity Map
	3537	677	bethanechol	2.04e-05	6	MCF7	HT_HG-U133A	5500024028849050407172.B04	Connectivity Map
	3538	677	Prestwick-1083	8.8e-06	6	MCF7	HT_HG-U133A	5500024028849050407172.B06	Connectivity Map
	3539	677	quinpirole	1.56e-05	6	MCF7	HT_HG-U133A	5500024028849050407172.A01	Connectivity Map
	3540	677	Prestwick-1103	1.96e-05	6	MCF7	HT_HG-U133A	5500024028849050407172.A02	Connectivity Map
	3541	677	viomycin	5.2e-06	6	MCF7	HT_HG-U133A	5500024028849050407172.A03	Connectivity Map
	3542	677	prednicarbate	8.2e-06	6	MCF7	HT_HG-U133A	5500024028849050407172.A04	Connectivity Map
	3543	677	levopropoxyphene	7.4e-06	6	MCF7	HT_HG-U133A	5500024028849050407172.A05	Connectivity Map
	3544	678	meprylcaine	1.48e-05	6	MCF7	HT_HG-U133A	5500024028849050407172.H08	Connectivity Map
	3545	678	cyproterone	9.6e-06	6	MCF7	HT_HG-U133A	5500024028849050407172.H09	Connectivity Map
	3546	678	Prestwick-1084	1.62e-05	6	MCF7	HT_HG-U133A	5500024028849050407172.H10	Connectivity Map
	3547	678	sulfadoxine	1.28e-05	6	MCF7	HT_HG-U133A	5500024028849050407172.H11	Connectivity Map
	3548	678	natamycin	6e-06	6	MCF7	HT_HG-U133A	5500024028849050407172.H12	Connectivity Map
	3549	678	saquinavir	5.2e-06	6	MCF7	HT_HG-U133A	5500024028849050407172.G07	Connectivity Map
	3550	678	sertaconazole	8e-06	6	MCF7	HT_HG-U133A	5500024028849050407172.G09	Connectivity Map
	3551	678	piperidolate	1.12e-05	6	MCF7	HT_HG-U133A	5500024028849050407172.G10	Connectivity Map
	3552	678	milrinone	1.9e-05	6	MCF7	HT_HG-U133A	5500024028849050407172.G11	Connectivity Map
	3553	678	dexpropranolol	1.36e-05	6	MCF7	HT_HG-U133A	5500024028849050407172.G12	Connectivity Map
	3554	678	Prestwick-1085	1.46e-05	6	MCF7	HT_HG-U133A	5500024028849050407172.F07	Connectivity Map
	3555	678	cyclopentolate	1.22e-05	6	MCF7	HT_HG-U133A	5500024028849050407172.F08	Connectivity Map
	3556	678	verteporfin	2.8e-06	6	MCF7	HT_HG-U133A	5500024028849050407172.F09	Connectivity Map
	3557	678	ronidazole	2e-05	6	MCF7	HT_HG-U133A	5500024028849050407172.F10	Connectivity Map
	3558	678	repaglinide	8.8e-06	6	MCF7	HT_HG-U133A	5500024028849050407172.F11	Connectivity Map
	3559	678	trifluridine	1.36e-05	6	MCF7	HT_HG-U133A	5500024028849050407172.F12	Connectivity Map
	3560	678	methanthelinium bromide	9.6e-06	6	MCF7	HT_HG-U133A	'5500024028849050407172.E07	Connectivity Map
	3561	678	ciprofibrate	1.38e-05	6	MCF7	HT_HG-U133A	'5500024028849050407172.E08	Connectivity Map
	3562	678	cycloserine	3.92e-05	6	MCF7	HT_HG-U133A	'5500024028849050407172.E10	Connectivity Map
	3563	678	estriol	1.38e-05	6	MCF7	HT_HG-U133A	'5500024028849050407172.E11	Connectivity Map
	3564	678	meropenem	1.04e-05	6	MCF7	HT_HG-U133A	'5500024028849050407172.E12	Connectivity Map
	3565	678	dorzolamide	1.1e-05	6	MCF7	HT_HG-U133A	5500024028849050407172.D07	Connectivity Map
	3566	678	trichostatin A	1e-07	6	MCF7	HT_HG-U133A	5500024028849050407172.D08	Connectivity Map
	3567	678	piretanide	1.1e-05	6	MCF7	HT_HG-U133A	5500024028849050407172.D09	Connectivity Map
	3568	678	oxprenolol	1.32e-05	6	MCF7	HT_HG-U133A	5500024028849050407172.D11	Connectivity Map
	3569	678	tropine	2.84e-05	6	MCF7	HT_HG-U133A	5500024028849050407172.C07	Connectivity Map
	3570	678	chloropyrazine	3.5e-05	6	MCF7	HT_HG-U133A	5500024028849050407172.C08	Connectivity Map
	3571	678	(-)-isoprenaline	1.62e-05	6	MCF7	HT_HG-U133A	5500024028849050407172.C09	Connectivity Map
	3572	678	ramipril	9.6e-06	6	MCF7	HT_HG-U133A	5500024028849050407172.C10	Connectivity Map
	3573	678	azaperone	1.22e-05	6	MCF7	HT_HG-U133A	5500024028849050407172.C11	Connectivity Map
	3574	678	piperacetazine	9.8e-06	6	MCF7	HT_HG-U133A	5500024028849050407172.C12	Connectivity Map
	3575	678	ondansetron	1.22e-05	6	MCF7	HT_HG-U133A	5500024028849050407172.B07	Connectivity Map
	3576	678	thiethylperazine	6e-06	6	MCF7	HT_HG-U133A	5500024028849050407172.B08	Connectivity Map
	3577	678	benzylpenicillin	1.12e-05	6	MCF7	HT_HG-U133A	5500024028849050407172.B09	Connectivity Map
	3578	678	oxedrine	2.4e-05	6	MCF7	HT_HG-U133A	5500024028849050407172.B10	Connectivity Map
	3579	678	kaempferol	1.4e-05	6	MCF7	HT_HG-U133A	5500024028849050407172.B12	Connectivity Map
	3580	678	mephenytoin	1.84e-05	6	MCF7	HT_HG-U133A	5500024028849050407172.A07	Connectivity Map
	3581	678	cefepime	7.4e-06	6	MCF7	HT_HG-U133A	5500024028849050407172.A08	Connectivity Map
	3582	678	oxyphenbutazone	1.24e-05	6	MCF7	HT_HG-U133A	5500024028849050407172.A09	Connectivity Map
	3583	678	propoxycaine	1.2e-05	6	MCF7	HT_HG-U133A	5500024028849050407172.A10	Connectivity Map
	3584	678	mesalazine	2.62e-05	6	MCF7	HT_HG-U133A	5500024028849050407172.A11	Connectivity Map
	3603	685	medrysone	1.16e-05	6	MCF7	HT_HG-U133A	5500024030403071907251.H08	Connectivity Map
	3604	685	demeclocycline	8e-06	6	MCF7	HT_HG-U133A	5500024030403071907251.H09	Connectivity Map
	3605	685	meclofenoxate	1.36e-05	6	MCF7	HT_HG-U133A	5500024030403071907251.H10	Connectivity Map
	3606	685	levonorgestrel	1.28e-05	6	MCF7	HT_HG-U133A	5500024030403071907251.H11	Connectivity Map
	3608	685	cloperastine	1.1e-05	6	MCF7	HT_HG-U133A	5500024030403071907251.G07	Connectivity Map
	3609	685	sulfamethoxypyridazine	1.42e-05	6	MCF7	HT_HG-U133A	5500024030403071907251.G09	Connectivity Map
	3610	685	flumetasone	9.8e-06	6	MCF7	HT_HG-U133A	5500024030403071907251.G10	Connectivity Map
	3612	685	fenoprofen	7.2e-06	6	MCF7	HT_HG-U133A	5500024030403071907251.G12	Connectivity Map
	3613	685	Prestwick-664	8.4e-06	6	MCF7	HT_HG-U133A	5500024030403071907251.F07	Connectivity Map
	3614	685	Prestwick-674	1.44e-05	6	MCF7	HT_HG-U133A	5500024030403071907251.F08	Connectivity Map
	3615	685	heliotrine	1.28e-05	6	MCF7	HT_HG-U133A	5500024030403071907251.F09	Connectivity Map
	3616	685	sulfamerazine	1.52e-05	6	MCF7	HT_HG-U133A	5500024030403071907251.F10	Connectivity Map
	3617	685	bromopride	1.16e-05	6	MCF7	HT_HG-U133A	5500024030403071907251.F11	Connectivity Map
	3618	685	fenbufen	1.58e-05	6	MCF7	HT_HG-U133A	'5500024030403071907251.E07	Connectivity Map
	3619	685	tropicamide	1.4e-05	6	MCF7	HT_HG-U133A	'5500024030403071907251.E08	Connectivity Map
	3620	685	lomefloxacin	1.04e-05	6	MCF7	HT_HG-U133A	'5500024030403071907251.E10	Connectivity Map
	3621	685	hydralazine	2.04e-05	6	MCF7	HT_HG-U133A	'5500024030403071907251.E11	Connectivity Map
	3622	685	phenformin	1.66e-05	6	MCF7	HT_HG-U133A	'5500024030403071907251.E12	Connectivity Map
	3623	685	6-benzylaminopurine	1.78e-05	6	MCF7	HT_HG-U133A	5500024030403071907251.D07	Connectivity Map
	3624	685	prilocaine	1.56e-05	6	MCF7	HT_HG-U133A	5500024030403071907251.D08	Connectivity Map
	3625	685	metoclopramide	1.18e-05	6	MCF7	HT_HG-U133A	5500024030403071907251.D09	Connectivity Map
	3626	685	ketoprofen	1.58e-05	6	MCF7	HT_HG-U133A	5500024030403071907251.D11	Connectivity Map
	3627	685	nefopam	1.38e-05	6	MCF7	HT_HG-U133A	5500024030403071907251.D12	Connectivity Map
	3629	685	PNU-0230031	1e-05	6	MCF7	HT_HG-U133A	5500024030403071907251.C08	Connectivity Map
	3630	685	0179445-0000	1e-05	6	MCF7	HT_HG-U133A	5500024030403071907251.C09	Connectivity Map
	3632	685	PNU-0230031	1e-06	6	MCF7	HT_HG-U133A	5500024030403071907251.C11	Connectivity Map
	3633	685	0179445-0000	1e-06	6	MCF7	HT_HG-U133A	5500024030403071907251.C12	Connectivity Map
	3634	685	myosmine	2.74e-05	6	MCF7	HT_HG-U133A	5500024030403071907251.B07	Connectivity Map
	3635	685	benzamil	1.12e-05	6	MCF7	HT_HG-U133A	5500024030403071907251.B08	Connectivity Map
	3636	685	foliosidine	1.3e-05	6	MCF7	HT_HG-U133A	5500024030403071907251.B09	Connectivity Map
	3637	685	gossypol	7.8e-06	6	MCF7	HT_HG-U133A	5500024030403071907251.B10	Connectivity Map
	3638	685	karakoline	1.06e-05	6	MCF7	HT_HG-U133A	5500024030403071907251.B12	Connectivity Map
	3639	685	etiocholanolone	1.38e-05	6	MCF7	HT_HG-U133A	5500024030403071907251.A07	Connectivity Map
	3640	685	diphenylpyraline	1.26e-05	6	MCF7	HT_HG-U133A	5500024030403071907251.A08	Connectivity Map
	3641	685	finasteride	1.08e-05	6	MCF7	HT_HG-U133A	5500024030403071907251.A09	Connectivity Map
	3642	685	betonicine	2.52e-05	6	MCF7	HT_HG-U133A	5500024030403071907251.A10	Connectivity Map
	3643	685	trichostatin A	1e-07	6	MCF7	HT_HG-U133A	5500024030403071907251.A11	Connectivity Map
	3828	686	flunisolide	9.2e-06	6	MCF7	HT_HG-U133A	5500024030760072207031.H02	Connectivity Map
	3829	686	mepenzolate bromide	9.6e-06	6	MCF7	HT_HG-U133A	5500024030760072207031.H03	Connectivity Map
	3830	686	solasodine	9.6e-06	6	MCF7	HT_HG-U133A	5500024030760072207031.H04	Connectivity Map
	3831	686	eldeline	7.8e-06	6	MCF7	HT_HG-U133A	5500024030760072207031.H05	Connectivity Map
	3832	686	pempidine	1.3e-05	6	MCF7	HT_HG-U133A	5500024030760072207031.H06	Connectivity Map
	3833	686	promazine	1.24e-05	6	MCF7	HT_HG-U133A	5500024030760072207031.G01	Connectivity Map
	3834	686	famprofazone	1.06e-05	6	MCF7	HT_HG-U133A	5500024030760072207031.G03	Connectivity Map
	3835	686	metamizole sodium	1.2e-05	6	MCF7	HT_HG-U133A	5500024030760072207031.G04	Connectivity Map
	3836	686	citiolone	2.52e-05	6	MCF7	HT_HG-U133A	5500024030760072207031.G05	Connectivity Map
	3837	686	benfotiamine	8.6e-06	6	MCF7	HT_HG-U133A	5500024030760072207031.G06	Connectivity Map
	3838	686	furaltadone	1.1e-05	6	MCF7	HT_HG-U133A	5500024030760072207031.F01	Connectivity Map
	3839	686	fluocinonide	8e-06	6	MCF7	HT_HG-U133A	5500024030760072207031.F02	Connectivity Map
	3840	686	bendroflumethiazide	9.4e-06	6	MCF7	HT_HG-U133A	5500024030760072207031.F03	Connectivity Map
	3841	686	eucatropine	1.22e-05	6	MCF7	HT_HG-U133A	5500024030760072207031.F04	Connectivity Map
	3842	686	deferoxamine	6e-06	6	MCF7	HT_HG-U133A	5500024030760072207031.F05	Connectivity Map
	3843	686	flecainide	8.4e-06	6	MCF7	HT_HG-U133A	5500024030760072207031.F06	Connectivity Map
	3844	686	spiramycin	4.8e-06	6	MCF7	HT_HG-U133A	'5500024030760072207031.E01	Connectivity Map
	3845	686	piperacillin	7.4e-06	6	MCF7	HT_HG-U133A	'5500024030760072207031.E02	Connectivity Map
	3846	686	ethoxyquin	1.84e-05	6	MCF7	HT_HG-U133A	'5500024030760072207031.E04	Connectivity Map
	3847	686	sulfadimidine	1.34e-05	6	MCF7	HT_HG-U133A	'5500024030760072207031.E05	Connectivity Map
	3848	686	dicoumarol	1.18e-05	6	MCF7	HT_HG-U133A	'5500024030760072207031.E06	Connectivity Map
	3849	686	acacetin	1.4e-05	6	MCF7	HT_HG-U133A	5500024030760072207031.D01	Connectivity Map
	3850	686	methylbenzethonium chloride	8.6e-06	6	MCF7	HT_HG-U133A	5500024030760072207031.D02	Connectivity Map
	3851	686	helveticoside	7.4e-06	6	MCF7	HT_HG-U133A	5500024030760072207031.D05	Connectivity Map
	3852	686	lanatoside C	4e-06	6	MCF7	HT_HG-U133A	5500024030760072207031.D06	Connectivity Map
	3854	686	PHA-00851261E	1e-05	6	MCF7	HT_HG-U133A	5500024030760072207031.C02	Connectivity Map
	3855	686	0317956-0000	1e-05	6	MCF7	HT_HG-U133A	5500024030760072207031.C03	Connectivity Map
	3857	686	PHA-00851261E	1e-06	6	MCF7	HT_HG-U133A	5500024030760072207031.C05	Connectivity Map
	3858	686	0317956-0000	1e-06	6	MCF7	HT_HG-U133A	5500024030760072207031.C06	Connectivity Map
	3859	686	indapamide	1.06e-05	6	MCF7	HT_HG-U133A	5500024030760072207031.B01	Connectivity Map
	3860	686	phentolamine	1.26e-05	6	MCF7	HT_HG-U133A	5500024030760072207031.B02	Connectivity Map
	3861	686	proglumide	1.2e-05	6	MCF7	HT_HG-U133A	5500024030760072207031.B03	Connectivity Map
	3862	686	mexiletine	1.86e-05	6	MCF7	HT_HG-U133A	5500024030760072207031.B04	Connectivity Map
	3864	686	ethisterone	1.28e-05	6	MCF7	HT_HG-U133A	5500024030760072207031.A01	Connectivity Map
	3865	686	vincamine	1.12e-05	6	MCF7	HT_HG-U133A	5500024030760072207031.A02	Connectivity Map
	3866	686	fludrocortisone	9.4e-06	6	MCF7	HT_HG-U133A	5500024030760072207031.A03	Connectivity Map
	3867	686	dantrolene	1.18e-05	6	MCF7	HT_HG-U133A	5500024030760072207031.A04	Connectivity Map
	3868	686	trichostatin A	1e-07	6	MCF7	HT_HG-U133A	5500024030760072207031.A05	Connectivity Map
	3869	687	chlorambucil	1.32e-05	6	MCF7	HT_HG-U133A	5500024030760072207031.H08	Connectivity Map
	3870	687	levcycloserine	3.92e-05	6	MCF7	HT_HG-U133A	5500024030760072207031.H09	Connectivity Map
	3871	687	nialamide	1.34e-05	6	MCF7	HT_HG-U133A	5500024030760072207031.H10	Connectivity Map
	3872	687	trichostatin A	1e-07	6	MCF7	HT_HG-U133A	5500024030760072207031.H11	Connectivity Map
	3873	687	rifabutin	4.8e-06	6	MCF7	HT_HG-U133A	5500024030760072207031.H12	Connectivity Map
	3875	687	quinethazone	1.38e-05	6	MCF7	HT_HG-U133A	5500024030760072207031.G09	Connectivity Map
	3876	687	oxaprozin	1.36e-05	6	MCF7	HT_HG-U133A	5500024030760072207031.G10	Connectivity Map
	3877	687	santonin	1.62e-05	6	MCF7	HT_HG-U133A	5500024030760072207031.G11	Connectivity Map
	3878	687	Prestwick-1080	1.5e-05	6	MCF7	HT_HG-U133A	5500024030760072207031.G12	Connectivity Map
	3879	687	homosalate	1.52e-05	6	MCF7	HT_HG-U133A	5500024030760072207031.F07	Connectivity Map
	3880	687	Prestwick-1100	9e-06	6	MCF7	HT_HG-U133A	5500024030760072207031.F08	Connectivity Map
	3881	687	parbendazole	1.62e-05	6	MCF7	HT_HG-U133A	5500024030760072207031.F09	Connectivity Map
	3882	687	ciclacillin	1.18e-05	6	MCF7	HT_HG-U133A	5500024030760072207031.F10	Connectivity Map
	3883	687	orphenadrine	1.3e-05	6	MCF7	HT_HG-U133A	5500024030760072207031.F11	Connectivity Map
	3884	687	phenelzine	1.7e-05	6	MCF7	HT_HG-U133A	5500024030760072207031.F12	Connectivity Map
	3885	687	flutamide	1.44e-05	6	MCF7	HT_HG-U133A	'5500024030760072207031.E07	Connectivity Map
	3886	687	tolbutamide	1.48e-05	6	MCF7	HT_HG-U133A	'5500024030760072207031.E08	Connectivity Map
	3887	687	camptothecin	1.14e-05	6	MCF7	HT_HG-U133A	'5500024030760072207031.E10	Connectivity Map
	3888	687	fenbendazole	1.34e-05	6	MCF7	HT_HG-U133A	'5500024030760072207031.E11	Connectivity Map
	3889	687	2,6-dimethylpiperidine	2.68e-05	6	MCF7	HT_HG-U133A	'5500024030760072207031.E12	Connectivity Map
	3890	687	beta-escin	3.2e-06	6	MCF7	HT_HG-U133A	5500024030760072207031.D07	Connectivity Map
	3891	687	lycorine	1.24e-05	6	MCF7	HT_HG-U133A	5500024030760072207031.D08	Connectivity Map
	3892	687	ethotoin	1.96e-05	6	MCF7	HT_HG-U133A	5500024030760072207031.D09	Connectivity Map
	3893	687	chlorcyclizine	1.18e-05	6	MCF7	HT_HG-U133A	5500024030760072207031.D11	Connectivity Map
	3894	687	pramocaine	1.22e-05	6	MCF7	HT_HG-U133A	5500024030760072207031.D12	Connectivity Map
	3895	687	diethylstilbestrol	1.5e-05	6	MCF7	HT_HG-U133A	5500024030760072207031.C07	Connectivity Map
	3896	687	tinidazole	1.62e-05	6	MCF7	HT_HG-U133A	5500024030760072207031.C08	Connectivity Map
	3897	687	guaifenesin	2.02e-05	6	MCF7	HT_HG-U133A	5500024030760072207031.C09	Connectivity Map
	3898	687	thiamazole	3.5e-05	6	MCF7	HT_HG-U133A	5500024030760072207031.C10	Connectivity Map
	3899	687	lithocholic acid	1.06e-05	6	MCF7	HT_HG-U133A	5500024030760072207031.C11	Connectivity Map
	3900	687	alpha-ergocryptine	7e-06	6	MCF7	HT_HG-U133A	5500024030760072207031.C12	Connectivity Map
	3901	687	spiradoline	1e-06	6	MCF7	HT_HG-U133A	5500024030760072207031.B07	Connectivity Map
	3902	687	withaferin A	1e-06	6	MCF7	HT_HG-U133A	5500024030760072207031.B08	Connectivity Map
	3903	687	citalopram	1e-06	6	MCF7	HT_HG-U133A	5500024030760072207031.B09	Connectivity Map
	3904	687	paroxetine	1e-06	6	MCF7	HT_HG-U133A	5500024030760072207031.B10	Connectivity Map
	3905	687	CP-320650-01	1e-05	6	MCF7	HT_HG-U133A	5500024030760072207031.B12	Connectivity Map
	3906	687	CP-690334-01	1e-05	6	MCF7	HT_HG-U133A	5500024030760072207031.A07	Connectivity Map
	3907	687	PHA-00745360	1e-05	6	MCF7	HT_HG-U133A	5500024030760072207031.A08	Connectivity Map
	3908	687	CP-320650-01	1e-06	6	MCF7	HT_HG-U133A	5500024030760072207031.A09	Connectivity Map
	3909	687	CP-690334-01	1e-06	6	MCF7	HT_HG-U133A	5500024030760072207031.A10	Connectivity Map
	3910	687	PHA-00745360	1e-06	6	MCF7	HT_HG-U133A	5500024030760072207031.A11	Connectivity Map
	3923	711	flunisolide	9.2e-06	6	MCF7	HT_HG-U133A	5500024030403071907258.H08	Connectivity Map
	3924	711	solasodine	9.6e-06	6	MCF7	HT_HG-U133A	5500024030403071907258.H10	Connectivity Map
	3925	711	eldeline	7.8e-06	6	MCF7	HT_HG-U133A	5500024030403071907258.H11	Connectivity Map
	3926	711	pempidine	1.3e-05	6	MCF7	HT_HG-U133A	5500024030403071907258.H12	Connectivity Map
	3927	711	promazine	1.24e-05	6	MCF7	HT_HG-U133A	5500024030403071907258.G07	Connectivity Map
	3928	711	famprofazone	1.06e-05	6	MCF7	HT_HG-U133A	5500024030403071907258.G09	Connectivity Map
	3929	711	metamizole sodium	1.2e-05	6	MCF7	HT_HG-U133A	5500024030403071907258.G10	Connectivity Map
	3930	711	citiolone	2.52e-05	6	MCF7	HT_HG-U133A	5500024030403071907258.G11	Connectivity Map
	3931	711	benfotiamine	8.6e-06	6	MCF7	HT_HG-U133A	5500024030403071907258.G12	Connectivity Map
	3932	711	furaltadone	1.1e-05	6	MCF7	HT_HG-U133A	5500024030403071907258.F07	Connectivity Map
	3933	711	fluocinonide	8e-06	6	MCF7	HT_HG-U133A	5500024030403071907258.F08	Connectivity Map
	3934	711	bendroflumethiazide	9.4e-06	6	MCF7	HT_HG-U133A	5500024030403071907258.F09	Connectivity Map
	3935	711	eucatropine	1.22e-05	6	MCF7	HT_HG-U133A	5500024030403071907258.F10	Connectivity Map
	3936	711	deferoxamine	6e-06	6	MCF7	HT_HG-U133A	5500024030403071907258.F11	Connectivity Map
	3937	711	flecainide	8.4e-06	6	MCF7	HT_HG-U133A	5500024030403071907258.F12	Connectivity Map
	3938	711	spiramycin	4.8e-06	6	MCF7	HT_HG-U133A	'5500024030403071907258.E07	Connectivity Map
	3939	711	piperacillin	7.4e-06	6	MCF7	HT_HG-U133A	'5500024030403071907258.E08	Connectivity Map
	3940	711	sulfadimidine	1.34e-05	6	MCF7	HT_HG-U133A	'5500024030403071907258.E11	Connectivity Map
	3941	711	dicoumarol	1.18e-05	6	MCF7	HT_HG-U133A	'5500024030403071907258.E12	Connectivity Map
	3942	711	acacetin	1.4e-05	6	MCF7	HT_HG-U133A	5500024030403071907258.D07	Connectivity Map
	3943	711	methylbenzethonium chloride	8.6e-06	6	MCF7	HT_HG-U133A	5500024030403071907258.D08	Connectivity Map
	3944	711	sulfachlorpyridazine	1.4e-05	6	MCF7	HT_HG-U133A	5500024030403071907258.D09	Connectivity Map
	3945	711	helveticoside	7.4e-06	6	MCF7	HT_HG-U133A	5500024030403071907258.D11	Connectivity Map
	3963	711	lanatoside C	4e-06	6	MCF7	HT_HG-U133A	5500024030403071907258.D12	Connectivity Map
	3965	711	PHA-00851261E	1e-05	6	MCF7	HT_HG-U133A	5500024030403071907258.C08	Connectivity Map
	3966	711	0317956-0000	1e-05	6	MCF7	HT_HG-U133A	5500024030403071907258.C09	Connectivity Map
	3968	711	PHA-00851261E	1e-06	6	MCF7	HT_HG-U133A	5500024030403071907258.C11	Connectivity Map
	3969	711	0317956-0000	1e-06	6	MCF7	HT_HG-U133A	5500024030403071907258.C12	Connectivity Map
	3970	711	indapamide	1.06e-05	6	MCF7	HT_HG-U133A	5500024030403071907258.B07	Connectivity Map
	3971	711	phentolamine	1.26e-05	6	MCF7	HT_HG-U133A	5500024030403071907258.B08	Connectivity Map
	3972	711	proglumide	1.2e-05	6	MCF7	HT_HG-U133A	5500024030403071907258.B09	Connectivity Map
	3973	711	mexiletine	1.86e-05	6	MCF7	HT_HG-U133A	5500024030403071907258.B10	Connectivity Map
	3975	711	ethisterone	1.28e-05	6	MCF7	HT_HG-U133A	5500024030403071907258.A07	Connectivity Map
	3976	711	vincamine	1.12e-05	6	MCF7	HT_HG-U133A	5500024030403071907258.A08	Connectivity Map
	3977	711	fludrocortisone	9.4e-06	6	MCF7	HT_HG-U133A	5500024030403071907258.A09	Connectivity Map
	3978	711	dantrolene	1.18e-05	6	MCF7	HT_HG-U133A	5500024030403071907258.A10	Connectivity Map
	3979	711	trichostatin A	1e-07	6	MCF7	HT_HG-U133A	5500024030403071907258.A11	Connectivity Map
	4103	690	nafcillin	8.8e-06	6	MCF7	HT_HG-U133A	5500024030403071907257.H02	Connectivity Map
	4104	690	pronetalol	1.5e-05	6	MCF7	HT_HG-U133A	5500024030403071907257.H03	Connectivity Map
	4105	690	fusaric acid	2.24e-05	6	MCF7	HT_HG-U133A	5500024030403071907257.H05	Connectivity Map
	4106	690	6-azathymine	3.14e-05	6	MCF7	HT_HG-U133A	5500024030403071907257.H06	Connectivity Map
	4107	690	cinchonine	1.36e-05	6	MCF7	HT_HG-U133A	5500024030403071907257.G01	Connectivity Map
	4108	690	etofenamate	1.08e-05	6	MCF7	HT_HG-U133A	5500024030403071907257.G03	Connectivity Map
	4109	690	amiloride	1.32e-05	6	MCF7	HT_HG-U133A	5500024030403071907257.G04	Connectivity Map
	4110	690	carbarsone	1.54e-05	6	MCF7	HT_HG-U133A	5500024030403071907257.G05	Connectivity Map
	4111	690	phenacetin	2.24e-05	6	MCF7	HT_HG-U133A	5500024030403071907257.G06	Connectivity Map
	4112	690	trichostatin A	1e-07	6	MCF7	HT_HG-U133A	5500024030403071907257.F01	Connectivity Map
	4113	690	Prestwick-864	3.5e-05	6	MCF7	HT_HG-U133A	5500024030403071907257.F02	Connectivity Map
	4114	690	fluvoxamine	9.2e-06	6	MCF7	HT_HG-U133A	5500024030403071907257.F03	Connectivity Map
	4115	690	oxybuprocaine	1.16e-05	6	MCF7	HT_HG-U133A	5500024030403071907257.F04	Connectivity Map
	4116	690	cefotetan	7e-06	6	MCF7	HT_HG-U133A	5500024030403071907257.F05	Connectivity Map
	4117	690	etifenin	1.24e-05	6	MCF7	HT_HG-U133A	5500024030403071907257.F06	Connectivity Map
	4118	690	gramine	2.3e-05	6	MCF7	HT_HG-U133A	'5500024030403071907257.E01	Connectivity Map
	4119	690	amiprilose	1.18e-05	6	MCF7	HT_HG-U133A	'5500024030403071907257.E02	Connectivity Map
	4120	690	ethambutol	1.44e-05	6	MCF7	HT_HG-U133A	'5500024030403071907257.E04	Connectivity Map
	4121	690	ginkgolide A	9.8e-06	6	MCF7	HT_HG-U133A	'5500024030403071907257.E05	Connectivity Map
	4122	690	boldine	1.22e-05	6	MCF7	HT_HG-U133A	5500024030403071907257.D01	Connectivity Map
	4123	690	suprofen	1.54e-05	6	MCF7	HT_HG-U133A	5500024030403071907257.D02	Connectivity Map
	4124	690	oxamniquine	1.44e-05	6	MCF7	HT_HG-U133A	5500024030403071907257.D03	Connectivity Map
	4125	690	N-acetyl-L-aspartic acid	2.28e-05	6	MCF7	HT_HG-U133A	5500024030403071907257.D05	Connectivity Map
	4126	690	rifampicin	4.8e-06	6	MCF7	HT_HG-U133A	5500024030403071907257.D06	Connectivity Map
	4127	690	sulmazole	1.4e-05	6	MCF7	HT_HG-U133A	5500024030403071907257.C01	Connectivity Map
	4128	690	azacitidine	1.64e-05	6	MCF7	HT_HG-U133A	5500024030403071907257.C02	Connectivity Map
	4129	690	fluticasone	8e-06	6	MCF7	HT_HG-U133A	5500024030403071907257.C03	Connectivity Map
	4130	690	pheniramine	1.12e-05	6	MCF7	HT_HG-U133A	5500024030403071907257.C04	Connectivity Map
	4131	690	brompheniramine	9.2e-06	6	MCF7	HT_HG-U133A	5500024030403071907257.C05	Connectivity Map
	4132	690	sisomicin	2.8e-06	6	MCF7	HT_HG-U133A	5500024030403071907257.C06	Connectivity Map
	4133	690	trihexyphenidyl	1.18e-05	6	MCF7	HT_HG-U133A	5500024030403071907257.B01	Connectivity Map
	4134	690	levobunolol	1.22e-05	6	MCF7	HT_HG-U133A	5500024030403071907257.B02	Connectivity Map
	4135	690	memantine	1.86e-05	6	MCF7	HT_HG-U133A	5500024030403071907257.B03	Connectivity Map
	4136	690	niclosamide	1.22e-05	6	MCF7	HT_HG-U133A	5500024030403071907257.B04	Connectivity Map
	4137	690	mycophenolic acid	1.24e-05	6	MCF7	HT_HG-U133A	5500024030403071907257.B06	Connectivity Map
	4138	690	canadine	1.18e-05	6	MCF7	HT_HG-U133A	5500024030403071907257.A01	Connectivity Map
	4139	690	nadolol	1.3e-05	6	MCF7	HT_HG-U133A	5500024030403071907257.A02	Connectivity Map
	4140	690	benzathine benzylpenicillin	4.2e-06	6	MCF7	HT_HG-U133A	5500024030403071907257.A03	Connectivity Map
	4141	690	metronidazole	2.34e-05	6	MCF7	HT_HG-U133A	5500024030403071907257.A04	Connectivity Map
	4142	690	chlorogenic acid	1.12e-05	6	MCF7	HT_HG-U133A	5500024030403071907257.A05	Connectivity Map
	4143	691	metacycline	8.4e-06	6	MCF7	HT_HG-U133A	5500024030403071907257.H08	Connectivity Map
	4144	691	cimetidine	1.58e-05	6	MCF7	HT_HG-U133A	5500024030403071907257.H09	Connectivity Map
	4145	691	corticosterone	1.16e-05	6	MCF7	HT_HG-U133A	5500024030403071907257.H10	Connectivity Map
	4146	691	selegiline	1.78e-05	6	MCF7	HT_HG-U133A	5500024030403071907257.H11	Connectivity Map
	4147	691	xylazine	1.82e-05	6	MCF7	HT_HG-U133A	5500024030403071907257.H12	Connectivity Map
	4148	691	cefsulodin	7.2e-06	6	MCF7	HT_HG-U133A	5500024030403071907257.G07	Connectivity Map
	4149	691	cinchocaine	1.16e-05	6	MCF7	HT_HG-U133A	5500024030403071907257.G09	Connectivity Map
	4150	691	levothyroxine sodium	5.2e-06	6	MCF7	HT_HG-U133A	5500024030403071907257.G10	Connectivity Map
	4151	691	L-methionine sulfoximine	2.22e-05	6	MCF7	HT_HG-U133A	5500024030403071907257.G11	Connectivity Map
	4152	691	co-dergocrine mesilate	6.4e-06	6	MCF7	HT_HG-U133A	5500024030403071907257.G12	Connectivity Map
	4153	691	trichostatin A	1e-07	6	MCF7	HT_HG-U133A	5500024030403071907257.F07	Connectivity Map
	4154	691	sitosterol	9.6e-06	6	MCF7	HT_HG-U133A	5500024030403071907257.F08	Connectivity Map
	4155	691	ticlopidine	1.34e-05	6	MCF7	HT_HG-U133A	5500024030403071907257.F09	Connectivity Map
	4156	691	metrizamide	5e-06	6	MCF7	HT_HG-U133A	5500024030403071907257.F10	Connectivity Map
	4157	691	propylthiouracil	2.34e-05	6	MCF7	HT_HG-U133A	5500024030403071907257.F11	Connectivity Map
	4158	691	diflorasone	8e-06	6	MCF7	HT_HG-U133A	5500024030403071907257.F12	Connectivity Map
	4159	691	tetroquinone	2.1e-05	6	MCF7	HT_HG-U133A	'5500024030403071907257.E07	Connectivity Map
	4160	691	sotalol	1.3e-05	6	MCF7	HT_HG-U133A	'5500024030403071907257.E08	Connectivity Map
	4161	691	cefadroxil	1.1e-05	6	MCF7	HT_HG-U133A	'5500024030403071907257.E10	Connectivity Map
	4162	691	tobramycin	8.6e-06	6	MCF7	HT_HG-U133A	'5500024030403071907257.E11	Connectivity Map
	4163	691	trimipramine	9.8e-06	6	MCF7	HT_HG-U133A	5500024030403071907257.D07	Connectivity Map
	4164	691	thioridazine	9.8e-06	6	MCF7	HT_HG-U133A	5500024030403071907257.D09	Connectivity Map
	4165	691	trimethadione	2.8e-05	6	MCF7	HT_HG-U133A	5500024030403071907257.D11	Connectivity Map
	4166	691	solanine	4.6e-06	6	MCF7	HT_HG-U133A	5500024030403071907257.D12	Connectivity Map
	4167	691	tolmetin	1.26e-05	6	MCF7	HT_HG-U133A	5500024030403071907257.C07	Connectivity Map
	4168	691	sanguinarine	1.2e-05	6	MCF7	HT_HG-U133A	5500024030403071907257.C08	Connectivity Map
	4169	691	amylocaine	1.48e-05	6	MCF7	HT_HG-U133A	5500024030403071907257.C09	Connectivity Map
	4170	691	myricetin	1.26e-05	6	MCF7	HT_HG-U133A	5500024030403071907257.C10	Connectivity Map
	4171	691	tiaprofenic acid	1.54e-05	6	MCF7	HT_HG-U133A	5500024030403071907257.C11	Connectivity Map
	4172	691	Prestwick-691	1.38e-05	6	MCF7	HT_HG-U133A	5500024030403071907257.C12	Connectivity Map
	4173	691	carbenoxolone	6.6e-06	6	MCF7	HT_HG-U133A	5500024030403071907257.B07	Connectivity Map
	4174	691	decamethonium bromide	9.6e-06	6	MCF7	HT_HG-U133A	5500024030403071907257.B08	Connectivity Map
	4175	691	4-hydroxyphenazone	1.96e-05	6	MCF7	HT_HG-U133A	5500024030403071907257.B09	Connectivity Map
	4176	691	carteolol	1.22e-05	6	MCF7	HT_HG-U133A	5500024030403071907257.B10	Connectivity Map
	4177	691	gelsemine	1.24e-05	6	MCF7	HT_HG-U133A	5500024030403071907257.B12	Connectivity Map
	4178	691	furazolidone	1.78e-05	6	MCF7	HT_HG-U133A	5500024030403071907257.A07	Connectivity Map
	4179	691	alprostadil	1.12e-05	6	MCF7	HT_HG-U133A	5500024030403071907257.A08	Connectivity Map
	4180	691	trimethobenzamide	9.4e-06	6	MCF7	HT_HG-U133A	5500024030403071907257.A09	Connectivity Map
	4181	691	betulinic acid	8.8e-06	6	MCF7	HT_HG-U133A	5500024030403071907257.A10	Connectivity Map
	4182	691	tenoxicam	1.18e-05	6	MCF7	HT_HG-U133A	5500024030403071907257.A11	Connectivity Map
	4345	720	chlorambucil	1.32e-05	6	MCF7	HT_HG-U133A	5500024031723100807770.H02	Connectivity Map
	4346	720	levcycloserine	3.92e-05	6	MCF7	HT_HG-U133A	5500024031723100807770.H03	Connectivity Map
	4347	720	nialamide	1.34e-05	6	MCF7	HT_HG-U133A	5500024031723100807770.H04	Connectivity Map
	4348	720	trichostatin A	1e-07	6	MCF7	HT_HG-U133A	5500024031723100807770.H05	Connectivity Map
	4349	720	rifabutin	4.8e-06	6	MCF7	HT_HG-U133A	5500024031723100807770.H06	Connectivity Map
	4351	720	quinethazone	1.38e-05	6	MCF7	HT_HG-U133A	5500024031723100807770.G03	Connectivity Map
	4352	720	oxaprozin	1.36e-05	6	MCF7	HT_HG-U133A	5500024031723100807770.G04	Connectivity Map
	4353	720	santonin	1.62e-05	6	MCF7	HT_HG-U133A	5500024031723100807770.G05	Connectivity Map
	4354	720	Prestwick-1080	1.5e-05	6	MCF7	HT_HG-U133A	5500024031723100807770.G06	Connectivity Map
	4355	720	homosalate	1.52e-05	6	MCF7	HT_HG-U133A	5500024031723100807770.F01	Connectivity Map
	4356	720	Prestwick-1100	9e-06	6	MCF7	HT_HG-U133A	5500024031723100807770.F02	Connectivity Map
	4357	720	parbendazole	1.62e-05	6	MCF7	HT_HG-U133A	5500024031723100807770.F03	Connectivity Map
	4358	720	ciclacillin	1.18e-05	6	MCF7	HT_HG-U133A	5500024031723100807770.F04	Connectivity Map
	4359	720	orphenadrine	1.3e-05	6	MCF7	HT_HG-U133A	5500024031723100807770.F05	Connectivity Map
	4360	720	phenelzine	1.7e-05	6	MCF7	HT_HG-U133A	5500024031723100807770.F06	Connectivity Map
	4361	720	flutamide	1.44e-05	6	MCF7	HT_HG-U133A	'5500024031723100807770.E01	Connectivity Map
	4362	720	tolbutamide	1.48e-05	6	MCF7	HT_HG-U133A	'5500024031723100807770.E02	Connectivity Map
	4363	720	2,6-dimethylpiperidine	2.68e-05	6	MCF7	HT_HG-U133A	'5500024031723100807770.E06	Connectivity Map
	4364	720	beta-escin	3.2e-06	6	MCF7	HT_HG-U133A	5500024031723100807770.D01	Connectivity Map
	4365	720	lycorine	1.24e-05	6	MCF7	HT_HG-U133A	5500024031723100807770.D02	Connectivity Map
	4366	720	ethotoin	1.96e-05	6	MCF7	HT_HG-U133A	5500024031723100807770.D03	Connectivity Map
	4367	720	chlorcyclizine	1.18e-05	6	MCF7	HT_HG-U133A	5500024031723100807770.D05	Connectivity Map
	4368	720	pramocaine	1.22e-05	6	MCF7	HT_HG-U133A	5500024031723100807770.D06	Connectivity Map
	4369	720	diethylstilbestrol	1.5e-05	6	MCF7	HT_HG-U133A	5500024031723100807770.C01	Connectivity Map
	4370	720	tinidazole	1.62e-05	6	MCF7	HT_HG-U133A	5500024031723100807770.C02	Connectivity Map
	4371	720	guaifenesin	2.02e-05	6	MCF7	HT_HG-U133A	5500024031723100807770.C03	Connectivity Map
	4372	720	thiamazole	3.5e-05	6	MCF7	HT_HG-U133A	5500024031723100807770.C04	Connectivity Map
	4373	720	lithocholic acid	1.06e-05	6	MCF7	HT_HG-U133A	5500024031723100807770.C05	Connectivity Map
	4374	720	alpha-ergocryptine	7e-06	6	MCF7	HT_HG-U133A	5500024031723100807770.C06	Connectivity Map
	4375	720	spiradoline	1e-06	6	MCF7	HT_HG-U133A	5500024031723100807770.B01	Connectivity Map
	4376	720	withaferin A	1e-06	6	MCF7	HT_HG-U133A	5500024031723100807770.B02	Connectivity Map
	4377	720	citalopram	1e-06	6	MCF7	HT_HG-U133A	5500024031723100807770.B03	Connectivity Map
	4378	720	paroxetine	1e-06	6	MCF7	HT_HG-U133A	5500024031723100807770.B04	Connectivity Map
	4379	720	CP-320650-01	1e-05	6	MCF7	HT_HG-U133A	5500024031723100807770.B06	Connectivity Map
	4380	720	CP-690334-01	1e-05	6	MCF7	HT_HG-U133A	5500024031723100807770.A01	Connectivity Map
	4381	720	PHA-00745360	1e-05	6	MCF7	HT_HG-U133A	5500024031723100807770.A02	Connectivity Map
	4382	720	CP-320650-01	1e-06	6	MCF7	HT_HG-U133A	5500024031723100807770.A03	Connectivity Map
	4383	720	CP-690334-01	1e-06	6	MCF7	HT_HG-U133A	5500024031723100807770.A04	Connectivity Map
	4384	720	PHA-00745360	1e-06	6	MCF7	HT_HG-U133A	5500024031723100807770.A05	Connectivity Map
	4385	705	thiostrepton	2.4e-06	6	MCF7	HT_HG-U133A	5500024031723100807770.H08	Connectivity Map
	4386	705	rescinnamine	6.4e-06	6	MCF7	HT_HG-U133A	5500024031723100807770.H09	Connectivity Map
	4387	705	etidronic acid	1.6e-05	6	MCF7	HT_HG-U133A	5500024031723100807770.H10	Connectivity Map
	4388	705	trichostatin A	1e-07	6	MCF7	HT_HG-U133A	5500024031723100807770.H11	Connectivity Map
	4389	705	sulpiride	1.18e-05	6	MCF7	HT_HG-U133A	5500024031723100807770.H12	Connectivity Map
	4390	705	cefixime	8.8e-06	6	MCF7	HT_HG-U133A	5500024031723100807770.G07	Connectivity Map
	4391	705	sparteine	1.7e-05	6	MCF7	HT_HG-U133A	5500024031723100807770.G09	Connectivity Map
	4392	705	novobiocin	6.4e-06	6	MCF7	HT_HG-U133A	5500024031723100807770.G10	Connectivity Map
	4393	705	pancuronium bromide	5.4e-06	6	MCF7	HT_HG-U133A	5500024031723100807770.G11	Connectivity Map
	4394	705	levodopa	2.02e-05	6	MCF7	HT_HG-U133A	5500024031723100807770.G12	Connectivity Map
	4395	705	cyanocobalamin	3e-06	6	MCF7	HT_HG-U133A	5500024031723100807770.F07	Connectivity Map
	4396	705	pentamidine	6.8e-06	6	MCF7	HT_HG-U133A	5500024031723100807770.F08	Connectivity Map
	4397	705	bicuculline	1.08e-05	6	MCF7	HT_HG-U133A	5500024031723100807770.F09	Connectivity Map
	4398	705	piromidic acid	1.38e-05	6	MCF7	HT_HG-U133A	5500024031723100807770.F10	Connectivity Map
	4399	705	etamsylate	1.52e-05	6	MCF7	HT_HG-U133A	5500024031723100807770.F11	Connectivity Map
	4400	705	prednisone	1.12e-05	6	MCF7	HT_HG-U133A	5500024031723100807770.F12	Connectivity Map
	4401	705	apigenin	1.48e-05	6	MCF7	HT_HG-U133A	'5500024031723100807770.E07	Connectivity Map
	4402	705	tiabendazole	1.98e-05	6	MCF7	HT_HG-U133A	'5500024031723100807770.E08	Connectivity Map
	4403	705	beclometasone	7.6e-06	6	MCF7	HT_HG-U133A	'5500024031723100807770.E10	Connectivity Map
	4404	705	proscillaridin	7.6e-06	6	MCF7	HT_HG-U133A	'5500024031723100807770.E11	Connectivity Map
	4405	705	dicycloverine	1.16e-05	6	MCF7	HT_HG-U133A	'5500024031723100807770.E12	Connectivity Map
	4406	705	N-acetylmuramic acid	1.36e-05	6	MCF7	HT_HG-U133A	5500024031723100807770.D07	Connectivity Map
	4407	705	terconazole	7.6e-06	6	MCF7	HT_HG-U133A	5500024031723100807770.D08	Connectivity Map
	4408	705	harman	1.82e-05	6	MCF7	HT_HG-U133A	5500024031723100807770.D09	Connectivity Map
	4409	705	alcuronium chloride	5.4e-06	6	MCF7	HT_HG-U133A	5500024031723100807770.D11	Connectivity Map
	4410	705	captopril	1.72e-05	6	MCF7	HT_HG-U133A	5500024031723100807770.D12	Connectivity Map
	4411	705	ciclosporin	3.4e-06	6	MCF7	HT_HG-U133A	5500024031723100807770.C07	Connectivity Map
	4412	705	tetramisole	1.66e-05	6	MCF7	HT_HG-U133A	5500024031723100807770.C08	Connectivity Map
	4413	705	vitexin	9.2e-06	6	MCF7	HT_HG-U133A	5500024031723100807770.C09	Connectivity Map
	4414	705	chloropyramine	1.22e-05	6	MCF7	HT_HG-U133A	5500024031723100807770.C10	Connectivity Map
	4415	705	etilefrine	1.84e-05	6	MCF7	HT_HG-U133A	5500024031723100807770.C11	Connectivity Map
	4416	705	diphemanil metilsulfate	1.02e-05	6	MCF7	HT_HG-U133A	5500024031723100807770.C12	Connectivity Map
	4417	705	bacampicillin	8e-06	6	MCF7	HT_HG-U133A	5500024031723100807770.B07	Connectivity Map
	4418	705	ethionamide	2.4e-05	6	MCF7	HT_HG-U133A	5500024031723100807770.B08	Connectivity Map
	4419	705	Prestwick-642	1.38e-05	6	MCF7	HT_HG-U133A	5500024031723100807770.B09	Connectivity Map
	4420	705	paromomycin	5.6e-06	6	MCF7	HT_HG-U133A	5500024031723100807770.B10	Connectivity Map
	4421	705	lidocaine	1.48e-05	6	MCF7	HT_HG-U133A	5500024031723100807770.B12	Connectivity Map
	4422	705	naringenin	1.46e-05	6	MCF7	HT_HG-U133A	5500024031723100807770.A07	Connectivity Map
	4423	705	vancomycin	2.6e-06	6	MCF7	HT_HG-U133A	5500024031723100807770.A08	Connectivity Map
	4424	705	Prestwick-692	7.4e-06	6	MCF7	HT_HG-U133A	5500024031723100807770.A09	Connectivity Map
	4425	705	iocetamic acid	6.6e-06	6	MCF7	HT_HG-U133A	5500024031723100807770.A10	Connectivity Map
	4426	705	3-acetamidocoumarin	1.96e-05	6	MCF7	HT_HG-U133A	5500024031723100807770.A11	Connectivity Map
	4686	699	tiapride	1.1e-05	6	MCF7	HT_HG-U133A	5500024031723100807772.H02	Connectivity Map
	4687	699	griseofulvin	1.12e-05	6	MCF7	HT_HG-U133A	5500024031723100807772.H03	Connectivity Map
	4688	699	dilazep	6e-06	6	MCF7	HT_HG-U133A	5500024031723100807772.H04	Connectivity Map
	4689	699	riluzole	1.48e-05	6	MCF7	HT_HG-U133A	5500024031723100807772.H05	Connectivity Map
	4690	699	sulfamethoxazole	1.58e-05	6	MCF7	HT_HG-U133A	5500024031723100807772.H06	Connectivity Map
	4691	699	nalidixic acid	1.46e-05	6	MCF7	HT_HG-U133A	5500024031723100807772.G01	Connectivity Map
	4692	699	metaraminol	8.6e-06	6	MCF7	HT_HG-U133A	5500024031723100807772.G03	Connectivity Map
	4693	699	kawain	1.74e-05	6	MCF7	HT_HG-U133A	5500024031723100807772.G04	Connectivity Map
	4694	699	mebendazole	1.36e-05	6	MCF7	HT_HG-U133A	5500024031723100807772.G05	Connectivity Map
	4695	699	clemizole	1.1e-05	6	MCF7	HT_HG-U133A	5500024031723100807772.G06	Connectivity Map
	4696	699	ofloxacin	1.1e-05	6	MCF7	HT_HG-U133A	5500024031723100807772.F01	Connectivity Map
	4697	699	nitrofurantoin	1.68e-05	6	MCF7	HT_HG-U133A	5500024031723100807772.F02	Connectivity Map
	4698	699	mephenesin	2.2e-05	6	MCF7	HT_HG-U133A	5500024031723100807772.F03	Connectivity Map
	4699	699	pentolonium	7.4e-06	6	MCF7	HT_HG-U133A	5500024031723100807772.F04	Connectivity Map
	4700	699	salbutamol	1.68e-05	6	MCF7	HT_HG-U133A	5500024031723100807772.F05	Connectivity Map
	4701	699	trimethoprim	1.38e-05	6	MCF7	HT_HG-U133A	5500024031723100807772.F06	Connectivity Map
	4702	699	fludroxycortide	9.2e-06	6	MCF7	HT_HG-U133A	'5500024031723100807772.E01	Connectivity Map
	4703	699	halcinonide	8.8e-06	6	MCF7	HT_HG-U133A	'5500024031723100807772.E02	Connectivity Map
	4704	699	Prestwick-665	1.16e-05	6	MCF7	HT_HG-U133A	'5500024031723100807772.E04	Connectivity Map
	4705	699	Prestwick-685	1.06e-05	6	MCF7	HT_HG-U133A	'5500024031723100807772.E06	Connectivity Map
	4706	699	isocarboxazid	1.72e-05	6	MCF7	HT_HG-U133A	5500024031723100807772.D01	Connectivity Map
	4707	699	mephentermine	9.4e-06	6	MCF7	HT_HG-U133A	5500024031723100807772.D02	Connectivity Map
	4708	699	cefazolin	8.4e-06	6	MCF7	HT_HG-U133A	5500024031723100807772.D03	Connectivity Map
	4709	699	glycopyrronium bromide	1e-05	6	MCF7	HT_HG-U133A	5500024031723100807772.D05	Connectivity Map
	4710	699	trichostatin A	1e-07	6	MCF7	HT_HG-U133A	5500024031723100807772.D06	Connectivity Map
	4711	699	PNU-0251126	1e-05	6	MCF7	HT_HG-U133A	5500024031723100807772.C01	Connectivity Map
	4712	699	0173570-0000	1e-05	6	MCF7	HT_HG-U133A	5500024031723100807772.C02	Connectivity Map
	4713	699	0175029-0000	1e-05	6	MCF7	HT_HG-U133A	5500024031723100807772.C03	Connectivity Map
	4714	699	PNU-0251126	1e-06	6	MCF7	HT_HG-U133A	5500024031723100807772.C04	Connectivity Map
	4715	699	0173570-0000	1e-06	6	MCF7	HT_HG-U133A	5500024031723100807772.C05	Connectivity Map
	4716	699	0175029-0000	1e-06	6	MCF7	HT_HG-U133A	5500024031723100807772.C06	Connectivity Map
	4717	699	atractyloside	5e-06	6	MCF7	HT_HG-U133A	5500024031723100807772.B01	Connectivity Map
	4718	699	cefamandole	8.2e-06	6	MCF7	HT_HG-U133A	5500024031723100807772.B02	Connectivity Map
	4720	699	guanadrel	7.6e-06	6	MCF7	HT_HG-U133A	5500024031723100807772.B04	Connectivity Map
	4721	699	alexidine	6.8e-06	6	MCF7	HT_HG-U133A	5500024031723100807772.B06	Connectivity Map
	4722	699	merbromin	5e-06	6	MCF7	HT_HG-U133A	5500024031723100807772.A01	Connectivity Map
	4723	699	levomepromazine	9e-06	6	MCF7	HT_HG-U133A	5500024031723100807772.A02	Connectivity Map
	4724	699	sulfadimethoxine	1.28e-05	6	MCF7	HT_HG-U133A	5500024031723100807772.A03	Connectivity Map
	4725	699	calcium folinate	7.8e-06	6	MCF7	HT_HG-U133A	5500024031723100807772.A04	Connectivity Map
	4726	699	monensin	5.8e-06	6	MCF7	HT_HG-U133A	5500024031723100807772.A05	Connectivity Map
	4727	700	medrysone	1.16e-05	6	MCF7	HT_HG-U133A	5500024031723100807772.H08	Connectivity Map
	4728	700	demeclocycline	8e-06	6	MCF7	HT_HG-U133A	5500024031723100807772.H09	Connectivity Map
	4729	700	meclofenoxate	1.36e-05	6	MCF7	HT_HG-U133A	5500024031723100807772.H10	Connectivity Map
	4730	700	levonorgestrel	1.28e-05	6	MCF7	HT_HG-U133A	5500024031723100807772.H11	Connectivity Map
	4732	700	cloperastine	1.1e-05	6	MCF7	HT_HG-U133A	5500024031723100807772.G07	Connectivity Map
	4733	700	sulfamethoxypyridazine	1.42e-05	6	MCF7	HT_HG-U133A	5500024031723100807772.G09	Connectivity Map
	4734	700	flumetasone	9.8e-06	6	MCF7	HT_HG-U133A	5500024031723100807772.G10	Connectivity Map
	4735	700	flunixin	8.2e-06	6	MCF7	HT_HG-U133A	5500024031723100807772.G11	Connectivity Map
	4736	700	fenoprofen	7.2e-06	6	MCF7	HT_HG-U133A	5500024031723100807772.G12	Connectivity Map
	4737	700	Prestwick-664	8.4e-06	6	MCF7	HT_HG-U133A	5500024031723100807772.F07	Connectivity Map
	4738	700	Prestwick-674	1.44e-05	6	MCF7	HT_HG-U133A	5500024031723100807772.F08	Connectivity Map
	4739	700	heliotrine	1.28e-05	6	MCF7	HT_HG-U133A	5500024031723100807772.F09	Connectivity Map
	4740	700	sulfamerazine	1.52e-05	6	MCF7	HT_HG-U133A	5500024031723100807772.F10	Connectivity Map
	4741	700	bromopride	1.16e-05	6	MCF7	HT_HG-U133A	5500024031723100807772.F11	Connectivity Map
	4742	700	isosorbide	1.7e-05	6	MCF7	HT_HG-U133A	5500024031723100807772.F12	Connectivity Map
	4743	700	fenbufen	1.58e-05	6	MCF7	HT_HG-U133A	'5500024031723100807772.E07	Connectivity Map
	4744	700	tropicamide	1.4e-05	6	MCF7	HT_HG-U133A	'5500024031723100807772.E08	Connectivity Map
	4745	700	lomefloxacin	1.04e-05	6	MCF7	HT_HG-U133A	'5500024031723100807772.E10	Connectivity Map
	4746	700	hydralazine	2.04e-05	6	MCF7	HT_HG-U133A	'5500024031723100807772.E11	Connectivity Map
	4747	700	phenformin	1.66e-05	6	MCF7	HT_HG-U133A	'5500024031723100807772.E12	Connectivity Map
	4748	700	6-benzylaminopurine	1.78e-05	6	MCF7	HT_HG-U133A	5500024031723100807772.D07	Connectivity Map
	4749	700	prilocaine	1.56e-05	6	MCF7	HT_HG-U133A	5500024031723100807772.D08	Connectivity Map
	4750	700	metoclopramide	1.18e-05	6	MCF7	HT_HG-U133A	5500024031723100807772.D09	Connectivity Map
	4751	700	ketoprofen	1.58e-05	6	MCF7	HT_HG-U133A	5500024031723100807772.D11	Connectivity Map
	4752	700	nefopam	1.38e-05	6	MCF7	HT_HG-U133A	5500024031723100807772.D12	Connectivity Map
	4754	700	PNU-0230031	1e-05	6	MCF7	HT_HG-U133A	5500024031723100807772.C08	Connectivity Map
	4755	700	0179445-0000	1e-05	6	MCF7	HT_HG-U133A	5500024031723100807772.C09	Connectivity Map
	4757	700	PNU-0230031	1e-06	6	MCF7	HT_HG-U133A	5500024031723100807772.C11	Connectivity Map
	4758	700	0179445-0000	1e-06	6	MCF7	HT_HG-U133A	5500024031723100807772.C12	Connectivity Map
	4759	700	myosmine	2.74e-05	6	MCF7	HT_HG-U133A	5500024031723100807772.B07	Connectivity Map
	4760	700	benzamil	1.12e-05	6	MCF7	HT_HG-U133A	5500024031723100807772.B08	Connectivity Map
	4761	700	foliosidine	1.3e-05	6	MCF7	HT_HG-U133A	5500024031723100807772.B09	Connectivity Map
	4762	700	gossypol	7.8e-06	6	MCF7	HT_HG-U133A	5500024031723100807772.B10	Connectivity Map
	4763	700	karakoline	1.06e-05	6	MCF7	HT_HG-U133A	5500024031723100807772.B12	Connectivity Map
	4764	700	etiocholanolone	1.38e-05	6	MCF7	HT_HG-U133A	5500024031723100807772.A07	Connectivity Map
	4765	700	diphenylpyraline	1.26e-05	6	MCF7	HT_HG-U133A	5500024031723100807772.A08	Connectivity Map
	4766	700	finasteride	1.08e-05	6	MCF7	HT_HG-U133A	5500024031723100807772.A09	Connectivity Map
	4767	700	betonicine	2.52e-05	6	MCF7	HT_HG-U133A	5500024031723100807772.A10	Connectivity Map
	4768	700	trichostatin A	1e-07	6	MCF7	HT_HG-U133A	5500024031723100807772.A11	Connectivity Map
	4769	694	sulfathiazole	1.56e-05	6	MCF7	HT_HG-U133A	5500024031330081907228.H02	Connectivity Map
	4770	694	trichostatin A	1e-07	6	MCF7	HT_HG-U133A	5500024031330081907228.H03	Connectivity Map
	4771	694	probenecid	1.4e-05	6	MCF7	HT_HG-U133A	5500024031330081907228.H04	Connectivity Map
	4772	694	galantamine	1.08e-05	6	MCF7	HT_HG-U133A	5500024031330081907228.H05	Connectivity Map
	4773	694	spectinomycin	9.8e-06	6	MCF7	HT_HG-U133A	5500024031330081907228.H06	Connectivity Map
	4774	694	meptazinol	1.48e-05	6	MCF7	HT_HG-U133A	5500024031330081907228.G01	Connectivity Map
	4775	694	calcium pantothenate	8e-06	6	MCF7	HT_HG-U133A	5500024031330081907228.G03	Connectivity Map
	4776	694	norcyclobenzaprine	1.54e-05	6	MCF7	HT_HG-U133A	5500024031330081907228.G04	Connectivity Map
	4777	694	conessine	1.12e-05	6	MCF7	HT_HG-U133A	5500024031330081907228.G05	Connectivity Map
	4778	694	roxithromycin	4.8e-06	6	MCF7	HT_HG-U133A	5500024031330081907228.G06	Connectivity Map
	4779	694	pyrimethamine	1.6e-05	6	MCF7	HT_HG-U133A	5500024031330081907228.F02	Connectivity Map
	4781	694	benperidol	1.04e-05	6	MCF7	HT_HG-U133A	5500024031330081907228.F04	Connectivity Map
	4782	694	canavanine	1.36e-05	6	MCF7	HT_HG-U133A	5500024031330081907228.F05	Connectivity Map
	4783	694	trichlormethiazide	1.06e-05	6	MCF7	HT_HG-U133A	5500024031330081907228.F06	Connectivity Map
	4784	694	molindone	1.28e-05	6	MCF7	HT_HG-U133A	'5500024031330081907228.E01	Connectivity Map
	4785	694	idoxuridine	1.12e-05	6	MCF7	HT_HG-U133A	'5500024031330081907228.E02	Connectivity Map
	4786	694	atovaquone	1.1e-05	6	MCF7	HT_HG-U133A	'5500024031330081907228.E04	Connectivity Map
	4787	694	trimethylcolchicinic acid	1.16e-05	6	MCF7	HT_HG-U133A	'5500024031330081907228.E05	Connectivity Map
	4788	694	epitiostanol	1.3e-05	6	MCF7	HT_HG-U133A	5500024031330081907228.D01	Connectivity Map
	4789	694	isoxsuprine	1.18e-05	6	MCF7	HT_HG-U133A	5500024031330081907228.D02	Connectivity Map
	4790	694	pepstatin	5.8e-06	6	MCF7	HT_HG-U133A	5500024031330081907228.D03	Connectivity Map
	4791	694	quinisocaine	1.3e-05	6	MCF7	HT_HG-U133A	5500024031330081907228.D05	Connectivity Map
	4792	694	mestranol	1.28e-05	6	MCF7	HT_HG-U133A	5500024031330081907228.D06	Connectivity Map
	4793	694	zardaverine	1.5e-05	6	MCF7	HT_HG-U133A	5500024031330081907228.C01	Connectivity Map
	4794	694	diflunisal	1.6e-05	6	MCF7	HT_HG-U133A	5500024031330081907228.C02	Connectivity Map
	4795	694	mebhydrolin	4.8e-06	6	MCF7	HT_HG-U133A	5500024031330081907228.C03	Connectivity Map
	4796	694	colistin	3e-06	6	MCF7	HT_HG-U133A	5500024031330081907228.C04	Connectivity Map
	4797	694	hydroxyachillin	1.42e-05	6	MCF7	HT_HG-U133A	5500024031330081907228.C05	Connectivity Map
	4798	694	propantheline bromide	9e-06	6	MCF7	HT_HG-U133A	5500024031330081907228.C06	Connectivity Map
	4799	694	zalcitabine	1.9e-05	6	MCF7	HT_HG-U133A	5500024031330081907228.B01	Connectivity Map
	4800	694	minoxidil	1.92e-05	6	MCF7	HT_HG-U133A	5500024031330081907228.B02	Connectivity Map
	4801	694	digitoxigenin	1.06e-05	6	MCF7	HT_HG-U133A	5500024031330081907228.B03	Connectivity Map
	4802	694	pregnenolone	1.26e-05	6	MCF7	HT_HG-U133A	5500024031330081907228.B04	Connectivity Map
	4803	694	scopolamine	1.18e-05	6	MCF7	HT_HG-U133A	5500024031330081907228.B06	Connectivity Map
	4804	694	gabexate	9.6e-06	6	MCF7	HT_HG-U133A	5500024031330081907228.A01	Connectivity Map
	4805	694	tolnaftate	1.3e-05	6	MCF7	HT_HG-U133A	5500024031330081907228.A02	Connectivity Map
	4806	694	amantadine	9.6e-06	6	MCF7	HT_HG-U133A	5500024031330081907228.A03	Connectivity Map
	4807	694	nystatin	4.4e-06	6	MCF7	HT_HG-U133A	5500024031330081907228.A04	Connectivity Map
	4808	694	benzocaine	2.42e-05	6	MCF7	HT_HG-U133A	5500024031330081907228.A05	Connectivity Map
	4809	695	carcinine	2.2e-05	6	MCF7	HT_HG-U133A	5500024031330081907228.H08	Connectivity Map
	4810	695	salsolidin	1.64e-05	6	MCF7	HT_HG-U133A	5500024031330081907228.H09	Connectivity Map
	4811	695	corynanthine	1.02e-05	6	MCF7	HT_HG-U133A	5500024031330081907228.H10	Connectivity Map
	4812	695	theophylline	2.02e-05	6	MCF7	HT_HG-U133A	5500024031330081907228.H11	Connectivity Map
	4813	695	cyclopenthiazide	1.06e-05	6	MCF7	HT_HG-U133A	5500024031330081907228.H12	Connectivity Map
	4814	695	minaprine	1.08e-05	6	MCF7	HT_HG-U133A	5500024031330081907228.G07	Connectivity Map
	4815	695	cetirizine	8.6e-06	6	MCF7	HT_HG-U133A	5500024031330081907228.G09	Connectivity Map
	4816	695	salsolinol	1.54e-05	6	MCF7	HT_HG-U133A	5500024031330081907228.G10	Connectivity Map
	4817	695	procyclidine	1.24e-05	6	MCF7	HT_HG-U133A	5500024031330081907228.G11	Connectivity Map
	4818	695	gibberellic acid	1.16e-05	6	MCF7	HT_HG-U133A	5500024031330081907228.G12	Connectivity Map
	4819	695	doxylamine	1.02e-05	6	MCF7	HT_HG-U133A	5500024031330081907228.F07	Connectivity Map
	4820	695	SR-95531	1.08e-05	6	MCF7	HT_HG-U133A	5500024031330081907228.F08	Connectivity Map
	4821	695	trichostatin A	1e-07	6	MCF7	HT_HG-U133A	5500024031330081907228.F09	Connectivity Map
	4822	695	seneciphylline	1.2e-05	6	MCF7	HT_HG-U133A	5500024031330081907228.F10	Connectivity Map
	4823	695	fosfosal	1.84e-05	6	MCF7	HT_HG-U133A	5500024031330081907228.F11	Connectivity Map
	4824	695	letrozole	1.4e-05	6	MCF7	HT_HG-U133A	5500024031330081907228.F12	Connectivity Map
	4825	695	amprolium	1.26e-05	6	MCF7	HT_HG-U133A	'5500024031330081907228.E07	Connectivity Map
	4826	695	7-aminocephalosporanic acid	1.46e-05	6	MCF7	HT_HG-U133A	'5500024031330081907228.E08	Connectivity Map
	4827	695	emetine	7.2e-06	6	MCF7	HT_HG-U133A	'5500024031330081907228.E10	Connectivity Map
	4828	695	simvastatin	9.6e-06	6	MCF7	HT_HG-U133A	'5500024031330081907228.E11	Connectivity Map
	4829	695	oxetacaine	8.6e-06	6	MCF7	HT_HG-U133A	5500024031330081907228.D07	Connectivity Map
	4830	695	piperine	1.4e-05	6	MCF7	HT_HG-U133A	5500024031330081907228.D08	Connectivity Map
	4831	695	orciprenaline	7.6e-06	6	MCF7	HT_HG-U133A	5500024031330081907228.D09	Connectivity Map
	4832	695	indoprofen	1.42e-05	6	MCF7	HT_HG-U133A	5500024031330081907228.D11	Connectivity Map
	4833	695	Prestwick-967	2.58e-05	6	MCF7	HT_HG-U133A	5500024031330081907228.D12	Connectivity Map
	4834	695	cyclobenzaprine	1.28e-05	6	MCF7	HT_HG-U133A	5500024031330081907228.C08	Connectivity Map
	4835	695	nifuroxazide	1.46e-05	6	MCF7	HT_HG-U133A	5500024031330081907228.C09	Connectivity Map
	4836	695	dydrogesterone	1.28e-05	6	MCF7	HT_HG-U133A	5500024031330081907228.C10	Connectivity Map
	4837	695	(+/-)-catechin	1.38e-05	6	MCF7	HT_HG-U133A	5500024031330081907228.C11	Connectivity Map
	4838	695	tocainide	1.74e-05	6	MCF7	HT_HG-U133A	5500024031330081907228.C12	Connectivity Map
	4839	695	sulfaguanidine	1.86e-05	6	MCF7	HT_HG-U133A	5500024031330081907228.B07	Connectivity Map
	4840	695	buflomedil	1.16e-05	6	MCF7	HT_HG-U133A	5500024031330081907228.B08	Connectivity Map
	4841	695	R-atenolol	1.5e-05	6	MCF7	HT_HG-U133A	5500024031330081907228.B09	Connectivity Map
	4842	695	picrotoxinin	1.36e-05	6	MCF7	HT_HG-U133A	5500024031330081907228.B10	Connectivity Map
	4843	695	zuclopenthixol	9.2e-06	6	MCF7	HT_HG-U133A	5500024031330081907228.B12	Connectivity Map
	4844	695	tolazoline	2.04e-05	6	MCF7	HT_HG-U133A	5500024031330081907228.A07	Connectivity Map
	4845	695	primaquine	8.8e-06	6	MCF7	HT_HG-U133A	5500024031330081907228.A08	Connectivity Map
	4846	695	quercetin	1.18e-05	6	MCF7	HT_HG-U133A	5500024031330081907228.A09	Connectivity Map
	4847	695	succinylsulfathiazole	1.12e-05	6	MCF7	HT_HG-U133A	5500024031330081907228.A10	Connectivity Map
	4848	695	iodixanol	2.6e-06	6	MCF7	HT_HG-U133A	5500024031330081907228.A11	Connectivity Map
	4946	706	retrorsine	1.14e-05	6	MCF7	HT_HG-U133A	5500024030403071907255.H02	Connectivity Map
	4947	706	liothyronine	6.2e-06	6	MCF7	HT_HG-U133A	5500024030403071907255.H03	Connectivity Map
	4948	706	Prestwick-984	9.2e-06	6	MCF7	HT_HG-U133A	5500024030403071907255.H04	Connectivity Map
	4949	706	naphazoline	1.62e-05	6	MCF7	HT_HG-U133A	5500024030403071907255.H05	Connectivity Map
	4950	706	lactobionic acid	1.12e-05	6	MCF7	HT_HG-U133A	5500024030403071907255.H06	Connectivity Map
	4951	706	omeprazole	1.16e-05	6	MCF7	HT_HG-U133A	5500024030403071907255.G01	Connectivity Map
	4952	706	benzthiazide	9.2e-06	6	MCF7	HT_HG-U133A	5500024030403071907255.G03	Connectivity Map
	4953	706	nifurtimox	1.4e-05	6	MCF7	HT_HG-U133A	5500024030403071907255.G04	Connectivity Map
	4954	706	trichostatin A	1e-07	6	MCF7	HT_HG-U133A	5500024030403071907255.G05	Connectivity Map
	4955	706	carisoprodol	1.54e-05	6	MCF7	HT_HG-U133A	5500024030403071907255.G06	Connectivity Map
	4956	706	betahistine	1.72e-05	6	MCF7	HT_HG-U133A	5500024030403071907255.F01	Connectivity Map
	4957	706	palmatine	1.04e-05	6	MCF7	HT_HG-U133A	5500024030403071907255.F02	Connectivity Map
	4958	706	theobromine	2.22e-05	6	MCF7	HT_HG-U133A	5500024030403071907255.F03	Connectivity Map
	4959	706	apramycin	7.4e-06	6	MCF7	HT_HG-U133A	5500024030403071907255.F04	Connectivity Map
	4960	706	miconazole	9.6e-06	6	MCF7	HT_HG-U133A	5500024030403071907255.F05	Connectivity Map
	4961	706	dl-alpha tocopherol	9.2e-06	6	MCF7	HT_HG-U133A	5500024030403071907255.F06	Connectivity Map
	4962	706	pyrazinamide	3.24e-05	6	MCF7	HT_HG-U133A	'5500024030403071907255.E01	Connectivity Map
	4963	706	protoveratrine A	5e-06	6	MCF7	HT_HG-U133A	'5500024030403071907255.E02	Connectivity Map
	4964	706	tracazolate	1.18e-05	6	MCF7	HT_HG-U133A	'5500024030403071907255.E04	Connectivity Map
	4965	706	hexamethonium bromide	1e-05	6	MCF7	HT_HG-U133A	'5500024030403071907255.E05	Connectivity Map
	4966	706	lysergol	1.58e-05	6	MCF7	HT_HG-U133A	'5500024030403071907255.E06	Connectivity Map
	4967	706	cefaclor	1.04e-05	6	MCF7	HT_HG-U133A	5500024030403071907255.D01	Connectivity Map
	4968	706	harmaline	1.4e-05	6	MCF7	HT_HG-U133A	5500024030403071907255.D02	Connectivity Map
	4969	706	oxolamine	9.2e-06	6	MCF7	HT_HG-U133A	5500024030403071907255.D03	Connectivity Map
	4970	706	hydrochlorothiazide	1.34e-05	6	MCF7	HT_HG-U133A	5500024030403071907255.D05	Connectivity Map
	4971	706	Chicago Sky Blue 6B	4e-06	6	MCF7	HT_HG-U133A	5500024030403071907255.D06	Connectivity Map
	4972	706	methoxamine	1.62e-05	6	MCF7	HT_HG-U133A	5500024030403071907255.C01	Connectivity Map
	4973	706	glimepiride	8.2e-06	6	MCF7	HT_HG-U133A	5500024030403071907255.C02	Connectivity Map
	4974	706	arcaine	1.48e-05	6	MCF7	HT_HG-U133A	5500024030403071907255.C03	Connectivity Map
	4975	706	fursultiamine	9.2e-06	6	MCF7	HT_HG-U133A	5500024030403071907255.C04	Connectivity Map
	4976	706	acebutolol	1.08e-05	6	MCF7	HT_HG-U133A	5500024030403071907255.C05	Connectivity Map
	4977	706	SR-95639A	1e-05	6	MCF7	HT_HG-U133A	5500024030403071907255.C06	Connectivity Map
	4978	706	lovastatin	9.8e-06	6	MCF7	HT_HG-U133A	5500024030403071907255.B01	Connectivity Map
	4979	706	sulfabenzamide	1.44e-05	6	MCF7	HT_HG-U133A	5500024030403071907255.B02	Connectivity Map
	4980	706	Prestwick-857	1.22e-05	6	MCF7	HT_HG-U133A	5500024030403071907255.B03	Connectivity Map
	4981	706	harpagoside	8e-06	6	MCF7	HT_HG-U133A	5500024030403071907255.B04	Connectivity Map
	4982	706	meclocycline	5.8e-06	6	MCF7	HT_HG-U133A	5500024030403071907255.B06	Connectivity Map
	4983	706	daunorubicin	7e-06	6	MCF7	HT_HG-U133A	5500024030403071907255.A01	Connectivity Map
	4984	706	Prestwick-682	6e-06	6	MCF7	HT_HG-U133A	5500024030403071907255.A02	Connectivity Map
	4985	706	lasalocid	6.6e-06	6	MCF7	HT_HG-U133A	5500024030403071907255.A03	Connectivity Map
	4986	706	methyldopate	1.46e-05	6	MCF7	HT_HG-U133A	5500024030403071907255.A04	Connectivity Map
	4987	706	khellin	1.54e-05	6	MCF7	HT_HG-U133A	5500024030403071907255.A05	Connectivity Map
	4988	707	doxazosin	7.4e-06	6	MCF7	HT_HG-U133A	5500024030403071907255.H08	Connectivity Map
	4989	707	thioguanosine	1.26e-05	6	MCF7	HT_HG-U133A	5500024030403071907255.H09	Connectivity Map
	4990	707	methapyrilene	1.34e-05	6	MCF7	HT_HG-U133A	5500024030403071907255.H10	Connectivity Map
	4991	707	glipizide	9e-06	6	MCF7	HT_HG-U133A	5500024030403071907255.H11	Connectivity Map
	4992	707	progesterone	1.28e-05	6	MCF7	HT_HG-U133A	5500024030403071907255.H12	Connectivity Map
	4993	707	estrone	1.48e-05	6	MCF7	HT_HG-U133A	5500024030403071907255.G07	Connectivity Map
	4994	707	clomifene	6.6e-06	6	MCF7	HT_HG-U133A	5500024030403071907255.G09	Connectivity Map
	4995	707	ketanserin	7e-06	6	MCF7	HT_HG-U133A	5500024030403071907255.G10	Connectivity Map
	4996	707	amoxapine	1.28e-05	6	MCF7	HT_HG-U133A	5500024030403071907255.G11	Connectivity Map
	4997	707	velnacrine	1.22e-05	6	MCF7	HT_HG-U133A	5500024030403071907255.G12	Connectivity Map
	4998	707	sulconazole	8.6e-06	6	MCF7	HT_HG-U133A	5500024030403071907255.F08	Connectivity Map
	4999	707	bezafibrate	1.1e-05	6	MCF7	HT_HG-U133A	5500024030403071907255.F09	Connectivity Map
	5000	707	methotrexate	8.8e-06	6	MCF7	HT_HG-U133A	5500024030403071907255.F10	Connectivity Map
	5001	707	edrophonium chloride	1.98e-05	6	MCF7	HT_HG-U133A	5500024030403071907255.F11	Connectivity Map
	5002	707	colecalciferol	1.04e-05	6	MCF7	HT_HG-U133A	5500024030403071907255.F12	Connectivity Map
	5003	707	(-)-MK-801	1.18e-05	6	MCF7	HT_HG-U133A	'5500024030403071907255.E07	Connectivity Map
	5004	707	luteolin	1.4e-05	6	MCF7	HT_HG-U133A	'5500024030403071907255.E08	Connectivity Map
	5005	707	clorgiline	1.3e-05	6	MCF7	HT_HG-U133A	'5500024030403071907255.E10	Connectivity Map
	5006	707	hydroxyzine	9e-06	6	MCF7	HT_HG-U133A	'5500024030403071907255.E11	Connectivity Map
	5007	707	methoxsalen	1.86e-05	6	MCF7	HT_HG-U133A	'5500024030403071907255.E12	Connectivity Map
	5008	707	fluspirilene	8.4e-06	6	MCF7	HT_HG-U133A	5500024030403071907255.D07	Connectivity Map
	5009	707	(+)-isoprenaline	1.1e-05	6	MCF7	HT_HG-U133A	5500024030403071907255.D08	Connectivity Map
	5010	707	prochlorperazine	6.6e-06	6	MCF7	HT_HG-U133A	5500024030403071907255.D09	Connectivity Map
	5011	707	famotidine	1.18e-05	6	MCF7	HT_HG-U133A	5500024030403071907255.D11	Connectivity Map
	5012	707	dicloxacillin	8.2e-06	6	MCF7	HT_HG-U133A	5500024030403071907255.D12	Connectivity Map
	5013	707	megestrol	1.04e-05	6	MCF7	HT_HG-U133A	5500024030403071907255.C07	Connectivity Map
	5014	707	bemegride	2.58e-05	6	MCF7	HT_HG-U133A	5500024030403071907255.C08	Connectivity Map
	5015	707	benzbromarone	9.4e-06	6	MCF7	HT_HG-U133A	5500024030403071907255.C09	Connectivity Map
	5016	707	brinzolamide	1.04e-05	6	MCF7	HT_HG-U133A	5500024030403071907255.C10	Connectivity Map
	5017	707	trichostatin A	1e-07	6	MCF7	HT_HG-U133A	5500024030403071907255.C11	Connectivity Map
	5018	707	metixene	1.16e-05	6	MCF7	HT_HG-U133A	5500024030403071907255.C12	Connectivity Map
	5019	707	prasterone	1.22e-05	6	MCF7	HT_HG-U133A	5500024030403071907255.B07	Connectivity Map
	5020	707	bretylium tosilate	9.6e-06	6	MCF7	HT_HG-U133A	5500024030403071907255.B08	Connectivity Map
	5021	707	suloctidil	1.18e-05	6	MCF7	HT_HG-U133A	5500024030403071907255.B09	Connectivity Map
	5022	707	maprotiline	1.28e-05	6	MCF7	HT_HG-U133A	5500024030403071907255.B10	Connectivity Map
	5023	707	ciclopirox	1.5e-05	6	MCF7	HT_HG-U133A	5500024030403071907255.B12	Connectivity Map
	5024	707	etynodiol	1.04e-05	6	MCF7	HT_HG-U133A	5500024030403071907255.A07	Connectivity Map
	5025	707	diloxanide	1.22e-05	6	MCF7	HT_HG-U133A	5500024030403071907255.A08	Connectivity Map
	5026	707	ouabain	5.4e-06	6	MCF7	HT_HG-U133A	5500024030403071907255.A09	Connectivity Map
	5027	707	etoposide	6.8e-06	6	MCF7	HT_HG-U133A	5500024030403071907255.A10	Connectivity Map
	5028	707	lisuride	1.18e-05	6	MCF7	HT_HG-U133A	5500024030403071907255.A11	Connectivity Map
	5200	725	haloperidol	1e-05	6	MCF7	HT_HG-U133A	5500024030403071907253.H02	Connectivity Map
	5201	725	acetylsalicylic acid	0.0001	6	MCF7	HT_HG-U133A	5500024030403071907253.H03	Connectivity Map
	5202	725	fulvestrant	1e-06	6	MCF7	HT_HG-U133A	5500024030403071907253.H04	Connectivity Map
	5203	725	tanespimycin	1e-06	6	MCF7	HT_HG-U133A	5500024030403071907253.H05	Connectivity Map
	5204	725	sirolimus	1e-07	6	MCF7	HT_HG-U133A	5500024030403071907253.H06	Connectivity Map
	5205	725	estradiol	1e-07	6	MCF7	HT_HG-U133A	5500024030403071907253.G01	Connectivity Map
	5206	725	valproic acid	0.001	6	MCF7	HT_HG-U133A	5500024030403071907253.G03	Connectivity Map
	5207	725	alpha-estradiol	1e-08	6	MCF7	HT_HG-U133A	5500024030403071907253.G04	Connectivity Map
	5208	725	tretinoin	1e-06	6	MCF7	HT_HG-U133A	5500024030403071907253.G05	Connectivity Map
	5209	725	trichostatin A	1e-07	6	MCF7	HT_HG-U133A	5500024030403071907253.G06	Connectivity Map
	5210	725	alvespimycin	1e-07	6	MCF7	HT_HG-U133A	5500024030403071907253.F01	Connectivity Map
	5211	725	valproic acid	0.0002	6	MCF7	HT_HG-U133A	5500024030403071907253.F02	Connectivity Map
	5212	725	prochlorperazine	1e-05	6	MCF7	HT_HG-U133A	5500024030403071907253.F03	Connectivity Map
	5213	725	LY-294002	1e-07	6	MCF7	HT_HG-U133A	5500024030403071907253.F04	Connectivity Map
	5214	725	chlorpromazine	1e-06	6	MCF7	HT_HG-U133A	5500024030403071907253.F05	Connectivity Map
	5215	725	tanespimycin	1e-06	6	MCF7	HT_HG-U133A	5500024030403071907253.F06	Connectivity Map
	5216	725	monorden	1e-07	6	MCF7	HT_HG-U133A	'5500024030403071907253.E01	Connectivity Map
	5217	725	vorinostat	1e-05	6	MCF7	HT_HG-U133A	'5500024030403071907253.E02	Connectivity Map
	5218	725	sirolimus	1e-07	6	MCF7	HT_HG-U133A	'5500024030403071907253.E04	Connectivity Map
	5219	725	valproic acid	5e-05	6	MCF7	HT_HG-U133A	'5500024030403071907253.E05	Connectivity Map
	5220	725	nordihydroguaiaretic acid	1e-06	6	MCF7	HT_HG-U133A	'5500024030403071907253.E06	Connectivity Map
	5221	725	trifluoperazine	1e-05	6	MCF7	HT_HG-U133A	5500024030403071907253.D01	Connectivity Map
	5222	725	tanespimycin	1e-06	6	MCF7	HT_HG-U133A	5500024030403071907253.D02	Connectivity Map
	5223	725	tanespimycin	1e-06	6	MCF7	HT_HG-U133A	5500024030403071907253.D03	Connectivity Map
	5224	725	LY-294002	1e-05	6	MCF7	HT_HG-U133A	5500024030403071907253.D05	Connectivity Map
	5225	725	geldanamycin	1e-06	6	MCF7	HT_HG-U133A	5500024030403071907253.D06	Connectivity Map
	5226	725	clozapine	1e-05	6	MCF7	HT_HG-U133A	5500024030403071907253.C01	Connectivity Map
	5227	725	thioridazine	1e-05	6	MCF7	HT_HG-U133A	5500024030403071907253.C02	Connectivity Map
	5228	725	15-delta prostaglandin J2	1e-05	6	MCF7	HT_HG-U133A	5500024030403071907253.C03	Connectivity Map
	5229	725	troglitazone	1e-05	6	MCF7	HT_HG-U133A	5500024030403071907253.C04	Connectivity Map
	5230	725	rosiglitazone	1e-05	6	MCF7	HT_HG-U133A	5500024030403071907253.C05	Connectivity Map
	5231	725	trichostatin A	1e-06	6	MCF7	HT_HG-U133A	5500024030403071907253.C06	Connectivity Map
	5232	725	genistein	1e-05	6	MCF7	HT_HG-U133A	5500024030403071907253.B01	Connectivity Map
	5233	725	LY-294002	1e-05	6	MCF7	HT_HG-U133A	5500024030403071907253.B02	Connectivity Map
	5234	725	fluphenazine	1e-05	6	MCF7	HT_HG-U133A	5500024030403071907253.B03	Connectivity Map
	5235	725	fulvestrant	1e-08	6	MCF7	HT_HG-U133A	5500024030403071907253.B04	Connectivity Map
	5236	725	LY-294002	1e-05	6	MCF7	HT_HG-U133A	5500024030403071907253.B06	Connectivity Map
	5237	725	valproic acid	0.0005	6	MCF7	HT_HG-U133A	5500024030403071907253.A01	Connectivity Map
	5238	725	estradiol	1e-08	6	MCF7	HT_HG-U133A	5500024030403071907253.A02	Connectivity Map
	5239	725	sirolimus	1e-07	6	MCF7	HT_HG-U133A	5500024030403071907253.A03	Connectivity Map
	5240	725	wortmannin	1e-08	6	MCF7	HT_HG-U133A	5500024030403071907253.A04	Connectivity Map
	5241	725	haloperidol	1e-05	6	MCF7	HT_HG-U133A	5500024030403071907253.A05	Connectivity Map
	5242	726	alfuzosin	9.4e-06	6	MCF7	HT_HG-U133A	5500024030403071907253.H08	Connectivity Map
	5243	726	naloxone	1.1e-05	6	MCF7	HT_HG-U133A	5500024030403071907253.H09	Connectivity Map
	5244	726	meclozine	8.6e-06	6	MCF7	HT_HG-U133A	5500024030403071907253.H10	Connectivity Map
	5245	726	butyl hydroxybenzoate	2.06e-05	6	MCF7	HT_HG-U133A	5500024030403071907253.H11	Connectivity Map
	5246	726	cotinine	2.26e-05	6	MCF7	HT_HG-U133A	5500024030403071907253.G09	Connectivity Map
	5247	726	cephaeline	6e-06	6	MCF7	HT_HG-U133A	5500024030403071907253.G10	Connectivity Map
	5248	726	phenoxybenzamine	1.18e-05	6	MCF7	HT_HG-U133A	5500024030403071907253.G11	Connectivity Map
	5249	726	phthalylsulfathiazole	1e-05	6	MCF7	HT_HG-U133A	5500024030403071907253.G12	Connectivity Map
	5250	726	cefalexin	1.1e-05	6	MCF7	HT_HG-U133A	5500024030403071907253.F07	Connectivity Map
	5251	726	enoxacin	1.24e-05	6	MCF7	HT_HG-U133A	5500024030403071907253.F08	Connectivity Map
	5252	726	dipyridamole	8e-06	6	MCF7	HT_HG-U133A	5500024030403071907253.F09	Connectivity Map
	5253	726	amiodarone	5.8e-06	6	MCF7	HT_HG-U133A	5500024030403071907253.F10	Connectivity Map
	5254	726	lorglumide	8.4e-06	6	MCF7	HT_HG-U133A	5500024030403071907253.F11	Connectivity Map
	5255	726	equilin	1.5e-05	6	MCF7	HT_HG-U133A	5500024030403071907253.F12	Connectivity Map
	5256	726	guanfacine	1.42e-05	6	MCF7	HT_HG-U133A	'5500024030403071907253.E07	Connectivity Map
	5257	726	sulfafurazole	1.5e-05	6	MCF7	HT_HG-U133A	'5500024030403071907253.E08	Connectivity Map
	5258	726	clioquinol	1.3e-05	6	MCF7	HT_HG-U133A	'5500024030403071907253.E11	Connectivity Map
	5259	726	3-acetylcoumarin	2.12e-05	6	MCF7	HT_HG-U133A	'5500024030403071907253.E12	Connectivity Map
	5260	726	trichostatin A	1e-07	6	MCF7	HT_HG-U133A	5500024030403071907253.D07	Connectivity Map
	5261	726	probucol	7.8e-06	6	MCF7	HT_HG-U133A	5500024030403071907253.D08	Connectivity Map
	5262	726	azathioprine	1.44e-05	6	MCF7	HT_HG-U133A	5500024030403071907253.D09	Connectivity Map
	5263	726	bephenium hydroxynaphthoate	9e-06	6	MCF7	HT_HG-U133A	5500024030403071907253.D11	Connectivity Map
	5264	726	pentetic acid	1.02e-05	6	MCF7	HT_HG-U133A	5500024030403071907253.D12	Connectivity Map
	5265	726	clozapine	1.22e-05	6	MCF7	HT_HG-U133A	5500024030403071907253.C07	Connectivity Map
	5266	726	clenbuterol	1.28e-05	6	MCF7	HT_HG-U133A	5500024030403071907253.C08	Connectivity Map
	5267	726	loperamide	7.8e-06	6	MCF7	HT_HG-U133A	5500024030403071907253.C09	Connectivity Map
	5268	726	serotonin	1.88e-05	6	MCF7	HT_HG-U133A	5500024030403071907253.C10	Connectivity Map
	5269	726	flurbiprofen	1.64e-05	6	MCF7	HT_HG-U133A	5500024030403071907253.C11	Connectivity Map
	5270	726	thioperamide	9.8e-06	6	MCF7	HT_HG-U133A	5500024030403071907253.C12	Connectivity Map
	5271	726	testosterone	1.16e-05	6	MCF7	HT_HG-U133A	5500024030403071907253.B07	Connectivity Map
	5272	726	methyldopa	1.9e-05	6	MCF7	HT_HG-U133A	5500024030403071907253.B08	Connectivity Map
	5273	726	haloperidol	1.06e-05	6	MCF7	HT_HG-U133A	5500024030403071907253.B09	Connectivity Map
	5274	726	pirenperone	1.02e-05	6	MCF7	HT_HG-U133A	5500024030403071907253.B10	Connectivity Map
	5275	726	digoxigenin	1.02e-05	6	MCF7	HT_HG-U133A	5500024030403071907253.B12	Connectivity Map
	5276	726	3-hydroxy-DL-kynurenine	1.78e-05	6	MCF7	HT_HG-U133A	5500024030403071907253.A07	Connectivity Map
	5277	726	clofazimine	8.4e-06	6	MCF7	HT_HG-U133A	5500024030403071907253.A08	Connectivity Map
	5278	726	aciclovir	1.78e-05	6	MCF7	HT_HG-U133A	5500024030403071907253.A09	Connectivity Map
	5279	726	biperiden	1.14e-05	6	MCF7	HT_HG-U133A	5500024030403071907253.A10	Connectivity Map
	5280	726	timolol	9.2e-06	6	MCF7	HT_HG-U133A	5500024030403071907253.A11	Connectivity Map
	5283	729	apomorphine	6.4e-06	6	MCF7	HT_HG-U133A	5500024030402071707279.H02	Connectivity Map
	5284	729	hydrocortisone	1.1e-05	6	MCF7	HT_HG-U133A	5500024030402071707279.H03	Connectivity Map
	5285	729	meglumine	2.04e-05	6	MCF7	HT_HG-U133A	5500024030402071707279.H04	Connectivity Map
	5286	729	diclofenamide	1.32e-05	6	MCF7	HT_HG-U133A	5500024030402071707279.H05	Connectivity Map
	5287	729	naftidrofuryl	8.4e-06	6	MCF7	HT_HG-U133A	5500024030402071707279.H06	Connectivity Map
	5288	729	debrisoquine	9e-06	6	MCF7	HT_HG-U133A	5500024030402071707279.G01	Connectivity Map
	5289	729	flucytosine	3.1e-05	6	MCF7	HT_HG-U133A	5500024030402071707279.G04	Connectivity Map
	5290	729	fluvastatin	9.2e-06	6	MCF7	HT_HG-U133A	5500024030402071707279.G05	Connectivity Map
	5291	729	chlorprothixene	1.14e-05	6	MCF7	HT_HG-U133A	5500024030402071707279.G06	Connectivity Map
	5292	729	desipramine	1.32e-05	6	MCF7	HT_HG-U133A	5500024030402071707279.F01	Connectivity Map
	5293	729	loxapine	9e-06	6	MCF7	HT_HG-U133A	5500024030402071707279.F02	Connectivity Map
	5294	729	felodipine	1.04e-05	6	MCF7	HT_HG-U133A	5500024030402071707279.F03	Connectivity Map
	5295	729	urapidil	9.4e-06	6	MCF7	HT_HG-U133A	5500024030402071707279.F04	Connectivity Map
	5296	729	profenamine	1.14e-05	6	MCF7	HT_HG-U133A	5500024030402071707279.F05	Connectivity Map
	5297	729	tacrine	1.58e-05	6	MCF7	HT_HG-U133A	5500024030402071707279.F06	Connectivity Map
	5298	729	phenylpropanolamine	2.14e-05	6	MCF7	HT_HG-U133A	'5500024030402071707279.E01	Connectivity Map
	5299	729	ciprofloxacin	1.08e-05	6	MCF7	HT_HG-U133A	'5500024030402071707279.E02	Connectivity Map
	5300	729	florfenicol	1.12e-05	6	MCF7	HT_HG-U133A	'5500024030402071707279.E04	Connectivity Map
	5301	729	nicotinic acid	3.24e-05	6	MCF7	HT_HG-U133A	'5500024030402071707279.E05	Connectivity Map
	5302	729	mimosine	2.02e-05	6	MCF7	HT_HG-U133A	'5500024030402071707279.E06	Connectivity Map
	5303	729	methylergometrine	8.8e-06	6	MCF7	HT_HG-U133A	5500024030402071707279.D01	Connectivity Map
	5304	729	moroxydine	1.92e-05	6	MCF7	HT_HG-U133A	5500024030402071707279.D02	Connectivity Map
	5305	729	cisapride	8.6e-06	6	MCF7	HT_HG-U133A	5500024030402071707279.D03	Connectivity Map
	5306	729	propofol	2.24e-05	6	MCF7	HT_HG-U133A	5500024030402071707279.D05	Connectivity Map
	5307	729	flupentixol	7.8e-06	6	MCF7	HT_HG-U133A	5500024030402071707279.D06	Connectivity Map
	5308	729	trichostatin A	1e-07	6	MCF7	HT_HG-U133A	5500024030402071707279.C01	Connectivity Map
	5309	729	diltiazem	8.8e-06	6	MCF7	HT_HG-U133A	5500024030402071707279.C02	Connectivity Map
	5310	729	puromycin	7.4e-06	6	MCF7	HT_HG-U133A	5500024030402071707279.C03	Connectivity Map
	5311	729	dexibuprofen	1.94e-05	6	MCF7	HT_HG-U133A	5500024030402071707279.C04	Connectivity Map
	5312	729	monobenzone	2e-05	6	MCF7	HT_HG-U133A	5500024030402071707279.C05	Connectivity Map
	5313	729	hesperidin	6.6e-06	6	MCF7	HT_HG-U133A	5500024030402071707279.C06	Connectivity Map
	5314	729	amikacin	6.6e-06	6	MCF7	HT_HG-U133A	5500024030402071707279.B01	Connectivity Map
	5315	729	danazol	1.18e-05	6	MCF7	HT_HG-U133A	5500024030402071707279.B02	Connectivity Map
	5316	729	glycocholic acid	8.6e-06	6	MCF7	HT_HG-U133A	5500024030402071707279.B03	Connectivity Map
	5317	729	promethazine	1.24e-05	6	MCF7	HT_HG-U133A	5500024030402071707279.B04	Connectivity Map
	5318	729	estradiol	1.46e-05	6	MCF7	HT_HG-U133A	5500024030402071707279.B06	Connectivity Map
	5319	729	ambroxol	9.6e-06	6	MCF7	HT_HG-U133A	5500024030402071707279.A01	Connectivity Map
	5320	729	paclitaxel	4.6e-06	6	MCF7	HT_HG-U133A	5500024030402071707279.A02	Connectivity Map
	5321	729	nitrofural	2.02e-05	6	MCF7	HT_HG-U133A	5500024030402071707279.A03	Connectivity Map
	5322	729	benserazide	1.36e-05	6	MCF7	HT_HG-U133A	5500024030402071707279.A04	Connectivity Map
	5323	729	primidone	1.84e-05	6	MCF7	HT_HG-U133A	5500024030402071707279.A05	Connectivity Map
	5324	730	digoxin	5.2e-06	6	MCF7	HT_HG-U133A	5500024030402071707279.H08	Connectivity Map
	5325	730	(-)-atenolol	1.5e-05	6	MCF7	HT_HG-U133A	5500024030402071707279.H09	Connectivity Map
	5326	730	ioversol	5e-06	6	MCF7	HT_HG-U133A	5500024030402071707279.H10	Connectivity Map
	5327	730	benfluorex	1.04e-05	6	MCF7	HT_HG-U133A	5500024030402071707279.H11	Connectivity Map
	5328	730	betamethasone	1.02e-05	6	MCF7	HT_HG-U133A	5500024030402071707279.H12	Connectivity Map
	5329	730	erythromycin	5.4e-06	6	MCF7	HT_HG-U133A	5500024030402071707279.G07	Connectivity Map
	5330	730	rolipram	1.46e-05	6	MCF7	HT_HG-U133A	5500024030402071707279.G09	Connectivity Map
	5331	730	rolitetracycline	7.6e-06	6	MCF7	HT_HG-U133A	5500024030402071707279.G10	Connectivity Map
	5332	730	N6-methyladenosine	1.42e-05	6	MCF7	HT_HG-U133A	5500024030402071707279.G11	Connectivity Map
	5333	730	zidovudine	1.5e-05	6	MCF7	HT_HG-U133A	5500024030402071707279.G12	Connectivity Map
	5334	730	metanephrine	1.72e-05	6	MCF7	HT_HG-U133A	5500024030402071707279.F07	Connectivity Map
	5335	730	neostigmine bromide	1.32e-05	6	MCF7	HT_HG-U133A	5500024030402071707279.F08	Connectivity Map
	5336	730	trichostatin A	1e-07	6	MCF7	HT_HG-U133A	5500024030402071707279.F09	Connectivity Map
	5337	730	ethaverine	9.2e-06	6	MCF7	HT_HG-U133A	5500024030402071707279.F10	Connectivity Map
	5338	730	oxantel	6.6e-06	6	MCF7	HT_HG-U133A	5500024030402071707279.F11	Connectivity Map
	5339	730	hemicholinium	7e-06	6	MCF7	HT_HG-U133A	5500024030402071707279.F12	Connectivity Map
	5340	730	cyproheptadine	1.24e-05	6	MCF7	HT_HG-U133A	'5500024030402071707279.E07	Connectivity Map
	5341	730	pilocarpine	1.48e-05	6	MCF7	HT_HG-U133A	'5500024030402071707279.E08	Connectivity Map
	5342	730	carbachol	2.18e-05	6	MCF7	HT_HG-U133A	'5500024030402071707279.E10	Connectivity Map
	5343	730	buspirone	9.4e-06	6	MCF7	HT_HG-U133A	'5500024030402071707279.E11	Connectivity Map
	5344	730	metergoline	1e-05	6	MCF7	HT_HG-U133A	'5500024030402071707279.E12	Connectivity Map
	5345	730	midecamycin	5e-06	6	MCF7	HT_HG-U133A	5500024030402071707279.D07	Connectivity Map
	5346	730	ergocalciferol	1e-05	6	MCF7	HT_HG-U133A	5500024030402071707279.D08	Connectivity Map
	5347	730	idazoxan	1.66e-05	6	MCF7	HT_HG-U133A	5500024030402071707279.D09	Connectivity Map
	5348	730	bisoprolol	9e-06	6	MCF7	HT_HG-U133A	5500024030402071707279.D11	Connectivity Map
	5349	730	zaprinast	1.48e-05	6	MCF7	HT_HG-U133A	5500024030402071707279.D12	Connectivity Map
	5350	730	hesperetin	1.32e-05	6	MCF7	HT_HG-U133A	5500024030402071707279.C07	Connectivity Map
	5351	730	ceforanide	7.6e-06	6	MCF7	HT_HG-U133A	5500024030402071707279.C08	Connectivity Map
	5352	730	caffeic acid	2.22e-05	6	MCF7	HT_HG-U133A	5500024030402071707279.C10	Connectivity Map
	5353	730	fusidic acid	7.4e-06	6	MCF7	HT_HG-U133A	5500024030402071707279.C11	Connectivity Map
	5354	730	mitoxantrone	7.8e-06	6	MCF7	HT_HG-U133A	5500024030402071707279.C12	Connectivity Map
	5355	730	lynestrenol	1.4e-05	6	MCF7	HT_HG-U133A	5500024030402071707279.B07	Connectivity Map
	5356	730	fluoxetine	1.16e-05	6	MCF7	HT_HG-U133A	5500024030402071707279.B08	Connectivity Map
	5357	730	desoxycortone	1.22e-05	6	MCF7	HT_HG-U133A	5500024030402071707279.B09	Connectivity Map
	5358	730	propranolol	1.36e-05	6	MCF7	HT_HG-U133A	5500024030402071707279.B10	Connectivity Map
	5359	730	adenosine phosphate	1.1e-05	6	MCF7	HT_HG-U133A	5500024030402071707279.B12	Connectivity Map
	5360	730	chlortetracycline	7.8e-06	6	MCF7	HT_HG-U133A	5500024030402071707279.A07	Connectivity Map
	5361	730	cefotiam	7.2e-06	6	MCF7	HT_HG-U133A	5500024030402071707279.A08	Connectivity Map
	5362	730	nilutamide	1.26e-05	6	MCF7	HT_HG-U133A	5500024030402071707279.A09	Connectivity Map
	5363	730	xamoterol	5e-06	6	MCF7	HT_HG-U133A	5500024030402071707279.A10	Connectivity Map
	5364	730	anisomycin	1.5e-05	6	MCF7	HT_HG-U133A	5500024030402071707279.A11	Connectivity Map
	5383	735	pralidoxime	2.32e-05	6	MCF7	HT_HG-U133A	5500024032848101507997.H02	Connectivity Map
	5384	735	paracetamol	2.64e-05	6	MCF7	HT_HG-U133A	5500024032848101507997.H03	Connectivity Map
	5385	735	amoxicillin	1.1e-05	6	MCF7	HT_HG-U133A	5500024032848101507997.H04	Connectivity Map
	5386	735	dobutamine	1.18e-05	6	MCF7	HT_HG-U133A	5500024032848101507997.H05	Connectivity Map
	5387	735	verapamil	8.2e-06	6	MCF7	HT_HG-U133A	5500024032848101507997.H06	Connectivity Map
	5388	735	butoconazole	8.4e-06	6	MCF7	HT_HG-U133A	5500024032848101507997.G01	Connectivity Map
	5389	735	ganciclovir	1.56e-05	6	MCF7	HT_HG-U133A	5500024032848101507997.G03	Connectivity Map
	5390	735	zoxazolamine	2.38e-05	6	MCF7	HT_HG-U133A	5500024032848101507997.G04	Connectivity Map
	5391	735	chlorpropamide	1.44e-05	6	MCF7	HT_HG-U133A	5500024032848101507997.G05	Connectivity Map
	5392	735	metolazone	1.1e-05	6	MCF7	HT_HG-U133A	5500024032848101507997.G06	Connectivity Map
	5393	735	melatonin	1.72e-05	6	MCF7	HT_HG-U133A	5500024032848101507997.F01	Connectivity Map
	5394	735	aminohippuric acid	2.06e-05	6	MCF7	HT_HG-U133A	5500024032848101507997.F02	Connectivity Map
	5395	735	aminophylline	9.6e-06	6	MCF7	HT_HG-U133A	5500024032848101507997.F03	Connectivity Map
	5396	735	dequalinium chloride	7.6e-06	6	MCF7	HT_HG-U133A	5500024032848101507997.F04	Connectivity Map
	5397	735	nicardipine	7.8e-06	6	MCF7	HT_HG-U133A	5500024032848101507997.F05	Connectivity Map
	5398	735	azacyclonol	1.5e-05	6	MCF7	HT_HG-U133A	5500024032848101507997.F06	Connectivity Map
	5399	735	carbimazole	2.14e-05	6	MCF7	HT_HG-U133A	'5500024032848101507997.E01	Connectivity Map
	5400	735	terguride	1.18e-05	6	MCF7	HT_HG-U133A	'5500024032848101507997.E02	Connectivity Map
	5401	735	dextromethorphan	1.08e-05	6	MCF7	HT_HG-U133A	'5500024032848101507997.E04	Connectivity Map
	5402	735	clopamide	1.16e-05	6	MCF7	HT_HG-U133A	'5500024032848101507997.E05	Connectivity Map
[truncated: 1,114 more rows]
