# Supplementary material for: BMC3PM: bioinformatics multidrug combination protocol for personalized precision medicine and its application in cancer treatment
Source: BMC Med Genomics. 2023 Dec 12;16:328. doi: 10.1186/s12920-023-01745-y (PMC10717810; doi:10.1186/s12920-023-01745-y)
Supplement: Supplementary file 4 — Additional file 4: Table S4. IPPGE gene characterization. [file 12920_2023_1745_MOESM4_ESM.xlsx]

## Sheet: 1- IPPGE
	Differentially Expressed Genes
		A	B	C	D	E	F	G	H	I
	1	GGCT	GATA3	RARRES3	CCT3	FOXN3	RARRES2	MDM2	IFNA5	USP9X
	2	PROM1	FAM208B	STK26	H2AFZ	GAS5	ASB4	FOSB	AKT3	PTGS2
	3	CD9	DNAJC12	MMP7	HMGB2	TGFBR3	KANK1	CXCR4	ADM	CD82
	4	PCOLCE2	CBX1	FNBP1L	COL1A2	AZGP1	CCND1	GNG11	AKR1C2	LEP
	5	FERMT2	CCDC47	LUM	MELK	MGLL	CCL8	TST	Robo1	LPL
	6	MSMO1	GALNT7	TDG	SPINT2	ACAT1	MMD	CDO1	ANGPT1	SYNE3
	7	COL11A1	SCGB2A2	DENR	KRT8	ACACB	PMP22	ATG5	ADAMTS1	PLA2G16
	8	MAPK6	KRT18	TOB1	KRT19	MCAM	CRYAB	ASS1	ADAMTS5	ADIPOQ
	9	VIM	SLC38A1	SLC39A6	KRT15	TNS1	POU5F1	AKAP12	C2CD2	SYTL4
	10	TPD52	ECT2	ATP1B1	CYCS	TF	ALDH2	AOC3	PIEZO2	CLDN5
	11	TOP2B	MRPL3	DTL	KPNA2	SORBS1	LDHB	PPARG	COX7A1	AKR1C1
	12	LMO3	ACTR3	CNIH4	TACSTD2	CYLD	SOBP	WASF3	COX2	MT1X
	13	CEACAM6	FN1	SNRPG	MUC1	TSLC1	SLC22A2	PDZD2	TUG1	MAOA
	14	SUCO	SDC1	SLC20A1	KRT14	CD44	GHR	CFTR	FABP5	AKR1C3
	15	NANS	PRDX1	PLK2	ODF4	MYOM1	SPARC	PDGFB	SVEP1	ADH1B
	16	CRISP3	ABCD3	ARMT1	COL4A5	CHRDL1	PLSCR4	PPP1R1A	CXCL12	HDAC2
	17	DSP	VAMP8	EIF3H	SLC2A10	SRPX	AADAC	SUCLA2	MMP9	CCDC69
	18	HIF1A	SPP1	PRSS23	PRC1	RGCC	EFEMP1	UHRF1	TMEM100	ST6GAL2
	19	MXRA5	EPCAM	PYGL	NACAP1	STAT3	EHBP1	RBP4	LIN28A	COL15A1
	20	RBBP7	CBX3	ENAH	CD24	NDRG1	FoxM1	CDK4	PLIN1	CBLB
	21	MAGED2	HNRNPA2B1	CXADR	CDH1	erbB2	ITGB1BP1	PFN1	CA9	GPX3
	22	TOX3	SDC4	NPTN	FHL1	ETFB	CAT	ABCA8	GPD1	DAL-1
	23	TRPS1	GCH1	AUTS2	LTF	ITIH5	CDKN2C	NRBP1	ANGPTL4	HBB
	24	TSPAN13	PCNA	PXDN	ATP8B1	SASH1	TXNIP	CYB5D2	IGFBP6	ADH1C
	25	AGR2	POSTN	SH2B2	TMEM123	MEST	G0S2	TNIP1	CD274	LINC01140

## Sheet: 2- Literature review
	IPPGE identifier	Gene Symbol	Regulation	References	Digital object identifier (DOI)
	A1	GGCT	UP	Depletion of gamma-glutamylcyclotransferase inhibits cancer cell growth by activating the AMPK-FOXO3a-p21 axis	https://doi.org/10.1016/j.bbrc.2019.07.049
	A2	PROM1	UP	The Ribonucleic Complex HuR-MALAT1 Represses CD133 Expression and Suppresses Epithelial-Mesenchymal Transition in Breast Cancer	https://doi.org/10.1158/0008-5472.can-15-2018
	A3	CD9	UP	Prognostic significance of CD9 expression differs between tumour cells and stromal immune cells, and depends on the molecular subtype of the invasive breast carcinoma	https://doi.org/10.1111/his.13184
	A4	PCOLCE2	UP	Up-regulation of PCOLCE by TWIST1 promotes metastasis in Osteosarcoma	https://dx.doi.org/10.7150%2Fthno.34090
	A5	FERMT2	UP	Fermitin family member 2 promotes melanoma progression by enhancing the binding of p-α-Pix to Rac1 to activate the MAPK pathway	https://doi.org/10.1038/s41388-021-01954-8
	A6	MSMO1	UP	Increased expression of MUSASHI1 in epithelial breast cancer cells is due to down regulation of miR-125b	https://doi.org/10.1186/s12860-021-00348-8
	A7	COL11A1	UP	The regulation of miR-139-5p on the biological characteristics of breast ancer cells by targeting COL11A1	https://doi.org/10.3934/mbe.2020073
	A8	MAPK6	UP	miR‑653‑5p suppresses the growth and migration of breast cancer cells by targeting MAPK6	https://doi.org/10.3892/mmr.2021.11839
	A9	VIM	UP	1973P Membranous vimentin (Vim) expression as a possible surrogate of cell surface vimentin in prostate cancer (PCa)	https://doi.org/10.1016/j.annonc.2020.08.1365
	A10	TPD52	UP	TPD52 represents a survival factor in ERBB2-amplified breast cancer cells	https://doi.org/10.1002/mc.22038
	A11	TOP2B	UP	An online survival analysis tool to rapidly assess the effect of 22,277 genes on breast cancer prognosis using microarray data of 1,809 patients	https://doi.org/10.1007/s10549-009-0674-9
	A12	LMO3	UP	LncRNA SNHG6 promotes LMO3 expression by sponging miR-543 in glioma	https://doi.org/10.1007/s11010-020-03772-0
	A13	CEACAM6	UP	Overexpression of CEACAM6 promotes migration and invasion of oestrogen deprived breast cancer cells	https://dx.doi.org/10.1016%2Fj.ejca.2008.05.016
	A14	SUCO	UP	SUCO as a Promising Diagnostic Biomarker of Hepatocellular Carcinoma: Integrated Analysis and Experimental Validation	https://dx.doi.org/10.12659%2FMSM.915262
	A15	NANS	UP	Cytidine monophosphate N-acetylneuraminic acid synthetase enhances invasion of human triple-negative breast cancer cells	https://doi.org/10.2147/ott.s177639
	A16	CRISP3	UP	Cysteine-Rich Secretory Protein-3 (CRISP3) Is Strongly Up-Regulated in Prostate Carcinomas with the TMPRSS2-ERG Fusion Gene	https://doi.org/10.1371/journal.pone.0022317
	A17	DSP	UP	Survey of dentin sialophosphoprotein and its cognate matrix metalloproteinase‐20 in human cancers	https://dx.doi.org/10.1002%2Fcam4.2117
	A18	HIF1A	UP	High frequency of HIF-1alpha overexpression in BRCA1 related breast cancer	https://doi.org/10.1007/s10549-007-9817-z
	A19	MXRA5	UP	MXRA5 Is a Novel Immune-Related Biomarker That Predicts Poor Prognosis in Glioma	https://doi.org/10.1155/2021/6680883
	A20	RBBP7	UP	RBBP7 is a prognostic biomarker in patients with esophageal squamous cell carcinoma	https://dx.doi.org/10.3892%2Fol.2018.9543
	A21	MAGED2	UP	The melanoma-associated antigen MAGE-D2 suppresses TRAIL receptor 2 and protects against TRAIL-induced apoptosis in human melanoma cells	https://doi.org/10.1093/carcin/bgs236
	A22	TOX3	UP	TOX3 is expressed in mammary ER+ epithelial cells and regulates ER target genes in luminal breast cancer	https://doi.org/10.1186/s12885-015-1018-2
	A23	TRPS1	UP	TRPS1: a highly sensitive and specific marker for breast carcinoma, especially for triple-negative breast cancer	http://doi.org/10.1038/s41379-020-00692-8
	A24	TSPAN13	UP	miR-4732-5p promotes breast cancer progression by targeting TSPAN13	https://doi.org/10.1111/jcmm.14145
	A25	AGR2	UP	Association of increased primary breast tumor AGR2 with decreased disease-specific survival	https://dx.doi.org/10.18632%2Foncotarget.25225
	B1	GATA3	UP	GATA3 Expression in Advanced Breast Cancer: Prognostic Value and Organ-Specific Relapse	https://doi.org/10.1309/AJCP5MMR1FJVVTPK
	B2	FAM208B	UP	Integrated comparison of the miRNAome and mRNAome in muscles of dermatomyositis and polymyositis reveals common and specific miRNA–mRNAs	https://doi.org/10.2217/epi-2018-0064
	B3	DNAJC12	UP	Overexpression of DNAJC12 predicts poor response to neoadjuvant concurrent chemoradiotherapy in patients with rectal cancer	https://doi.org/10.1016/j.yexmp.2015.03.029
	B4	CBX1	UP	Prognostic values of distinct CBX family members in breast cancer	https://dx.doi.org/10.18632%2Foncotarget.21325
	B5	CCDC47	UP	Mitochondria as new therapeutic targets for eradicating cancer stem cells: Quantitative proteomics and functional validation via MCT1/2 inhibition	https://dx.doi.org/10.18632%2Foncotarget.2789
	B6	GALNT7	UP	MicroRNA-214 Suppresses Growth and Invasiveness of Cervical Cancer Cells by Targeting UDP-N-acetyl-α-d-galactosamine:Polypeptide N-Acetylgalactosaminyltransferase 7	https://dx.doi.org/10.1074%2Fjbc.M111.337642
	B7	SCGB2A2	UP	Expression analysis of mammaglobin A (SCGB2A2) and lipophilin B (SCGB1D2) in more than 300 human tumors and matching normal tissues reveals their co-expression in gynecologic malignancies	https://doi.org/10.1186/1471-2407-6-88
	B8	KRT18	UP	KRT18 is correlated with the malignant status and acts as an oncogene in colorectal cancer	https://dx.doi.org/10.1042%2FBSR20190884
	B9	SLC38A1	UP	Increased expression of glutamine transporter SNAT2/SLC38A2 promotes glutamine dependence and oxidative stress resistance, and is associated with worse prognosis in triple-negative breast cancer	https://dx.doi.org/10.1038%2Fs41416-020-01113-y
	B10	ECT2	UP	ECT2 overexpression promotes the polarization of tumor-associated macrophages in hepatocellular carcinoma via the ECT2/PLK1/PTEN pathway	https://doi.org/10.1038/s41419-021-03450-z
	B11	MRPL3	UP	MRPL13 Promotes Tumor Cell Proliferation, Migration and EMT Process in Breast Cancer Through the PI3K-AKT-mTOR Pathway	https://dx.doi.org/10.2147%2FCMAR.S296038
	B12	ACTR3	UP	ARPC2 promotes breast cancer proliferation and metastasis	https://dx.doi.org/10.3892%2For.2019.7113
	B13	FN1	UP	High expression of fibronectin 1 indicates poor prognosis in gastric cancer	https://dx.doi.org/10.3892%2Fol.2019.11088
	B14	SDC1	UP	Syndecan-1 expression by stromal fibroblasts promotes breast carcinoma growth in vivo and stimulates tumor angiogenesis	https://doi.org/10.1038/sj.onc.1209168
	B15	PRDX1	UP	The Prognosis Of Peroxiredoxin Family In Breast Cancer	https://dx.doi.org/10.2147%2FCMAR.S229389
	B16	ABCD3	UP	Role of family D ATP-binding cassette transporters (ABCD) in cancer	https://doi.org/10.1042/BST20150114
	B17	VAMP8	UP	Significance of Vesicle-Associated Membrane Protein 8 Expression in Predicting Survival in Breast Cancer	https://dx.doi.org/10.4048%2Fjbc.2018.21.e57
	B18	SPP1	UP	Evaluation of SPP1/osteopontin expression as predictor of recurrence in tamoxifen treated breast cancer	https://doi.org/10.1038/s41598-020-58323-w
	B19	EPCAM	UP	Epithelial cell adhesion molecule (EpCAM) is overexpressed in breast cancer metastases	https://doi.org/10.1007/s10549-009-0671-z
	B20	CBX3	UP	Overexpression of CBX3 in Pancreatic Adenocarcinoma Promotes Cell Cycle Transition-Associated Tumor Progression	https://dx.doi.org/10.3390%2Fijms19061768
	B21	HNRNPA2B1	UP	HnRNPA2B1 promotes the proliferation of breast cancer MCF-7 cells via the STAT3 pathway.	https://doi.org/10.1002/jcb.29875
	B22	SDC4	UP	Syndecan-4 in Tumor Cell Motility	https://doi.org/10.3390/cancers13133322
	B23	GCH1	UP	Paracrine effect of GTP cyclohydrolase and angiopoietin-1 interaction in stromal fibroblasts on tumor Tie2 activation and breast cancer growth	https://dx.doi.org/10.18632%2Foncotarget.6981
	B24	PCNA	UP	A cancer-associated PCNA expressed in breast cancer has implications as a potential biomarker	https://dx.doi.org/10.1073%2Fpnas.0604614103
	B25	POSTN	UP	Expression of periostin in breast cancer cells	https://doi.org/10.3892/ijo.2017.4109
	C1	RARRES3	UP	RARRES3 suppresses breast cancer lung metastasis by regulating adhesion and differentiation	https://doi.org/10.15252/emmm.201303675
	C2	STK26	UP	Common Nevus and Skin Cutaneous Melanoma: Prognostic Genes Identified by Gene Co-Expression Network Analysis	http://dx.doi.org/10.3390/genes10100747
	C3	MMP7	UP	Hypomethylation of the MMP7 promoter and increased expression of MMP7 distinguishes the basal-like breast cancer subtype from other triple-negative tumors	https://dx.doi.org/10.1007%2Fs10549-014-2989-4
	C4	FNBP1L	UP	n-Butyl Benzyl Phthalate Promotes Breast Cancer Progression by Inducing Expression of Lymphoid Enhancer Factor 1	https://dx.doi.org/10.1371%2Fjournal.pone.0042750
	C5	LUM	UP	LUM Expression and Its Prognostic Significance in Gastric Cancer	https://dx.doi.org/10.3389%2Ffonc.2020.00605
	C6	TDG	UP	Reduced Expression of TET1, TET2, TET3 and TDG mRNAs Are Associated with Poor Prognosis of Patients with Early Breast Cancer	https://dx.doi.org/10.1371%2Fjournal.pone.0133896
	C7	DENR	UP	High expression of density-regulated re-initiation and release factor drives tumourigenesis and affects clinical outcome	https://dx.doi.org/10.3892%2Fol.2018.9620
	C8	TOB1	UP	Transducer of ERBB2.1 (TOB1) as a Tumor Suppressor: A Mechanistic Perspective	https://dx.doi.org/10.3390%2Fijms161226203
	C9	SLC39A6	UP	SLC39A6: a potential target for diagnosis and therapy of esophageal carcinoma	https://doi.org/10.1186/s12967-015-0681-z
	C10	ATP1B1	UP	Progestin regulated miRNAs that mediate progesterone receptor action in breast cancer	https://dx.doi.org/10.1016%2Fj.mce.2011.12.020
	C11	DTL	UP	DTL promotes cancer progression by PDCD4 ubiquitin-dependent degradation	https://dx.doi.org/10.1186%2Fs13046-019-1358-x
	C12	CNIH4	UP	The protein secretion modulator TMED9 drives CNIH4/TGFα/GLI signaling opposing TMED3-WNT-TCF to promote colon cancer metastases	https://dx.doi.org/10.1038%2Fs41388-019-0845-z
	C13	SNRPG	UP	SNRPD1 confers diagnostic and therapeutic values on breast cancers through cell cycle regulation	https://doi.org/10.1186/s12935-021-01932-w
	C14	SLC20A1	UP	High SLC20A1 Expression Is Associated With Poor Prognoses in Claudin-low and Basal-like Breast Cancers	https://doi.org/10.21873/anticanres.14750
	C15	PLK2	UP	Tumor suppressor PLK2 may serve as a biomarker in triple-negative breast cancer for improved response to PLK1 therapeutics	https://doi.org/10.1101/2021.06.16.448722
	C16	ARMT1	UP	Human C6orf211 encodes Armt1, a protein carboxyl methyltransferase that targets PCNA and is linked to the DNA damage response	https://dx.doi.org/10.1016%2Fj.celrep.2015.01.054
	C17	EIF3H	UP	Roles of eIF3m in the tumorigenesis of triple negative breast cancer	https://dx.doi.org/10.1186%2Fs12935-020-01220-z
	C18	PRSS23	UP	Serine Protease PRSS23 Is Upregulated by Estrogen Receptor α and Associated with Proliferation of Breast Cancer Cells	https://doi.org/10.1371/journal.pone.0030397
	C19	PYGL	UP	High PYGL Expression Predicts Poor Prognosis in Human Gliomas	https://dx.doi.org/10.3389%2Ffneur.2021.652931
	C20	ENAH	UP	Enah overexpression is correlated with poor survival and aggressive phenotype in gastric cancer	https://doi.org/10.1038/s41419-018-1031-x
	C21	CXADR	UP	CXADR-Mediated Formation of an AKT Inhibitory Signalosome at Tight Junctions Controls Epithelial–Mesenchymal Plasticity in Breast Cancer	https://doi.org/10.1158/0008-5472.can-18-1742
	C22	NPTN	UP	Identification of novel tumor antigens with patient-derived immune-selected antibodies	https://dx.doi.org/10.1007%2Fs00262-008-0543-0
	C23	AUTS2	UP	AUTS2 is a potential therapeutic target for pancreatic cancer patients with liver metastases	https://doi.org/10.1016/j.mehy.2015.04.029
	C24	PXDN	UP	High expression of PXDN is associated with poor prognosis and promotes proliferation, invasion as well as migration in ovarian cancer	https://doi.org/10.1016/j.anndiagpath.2018.03.002
	C25	SH2B2	UP	New perspective on SH2B1: An accelerator of cancer progression	https://doi.org/10.1016/j.biopha.2019.109651
	D1	CCT3	UP	Upregulation of CCT-3 Induces Breast Cancer Cell Proliferation Through miR-223 Competition and Wnt/β-Catenin Signaling Pathway Activation	https://doi.org/10.3389/fonc.2020.533176
	D2	H2AFZ	UP	H2A.Z overexpression promotes cellular proliferation of breast cancer cells	https://doi.org/10.4161/cc.9.2.10465
	D3	HMGB2	UP	Overexpression of high-mobility group box 2 is associated with tumor aggressiveness and prognosis of hepatocellular carcinoma	https://doi.org/10.1158/1078-0432.ccr-10-0825
	D4	COL1A2	UP	Elevated THBS2, COL1A2, and SPP1 Expression Levels as Predictors of Gastric Cancer Prognosis	https://doi.org/10.1159/000453184
	D5	MELK	UP	MELK expression correlates with tumor mitotic activity but is not required for cancer growth	https://doi.org/10.7554/eLife.32838.001
	D6	SPINT2	UP	Comprehensive Analysis of the Expression and Prognostic Value of SPINT1/2 in Breast Carcinoma	https://dx.doi.org/10.3389%2Ffendo.2021.665666
	D7	KRT8	UP	Cytokeratin KRT8/18 expression differentiates distinct subtypes of grade 3 invasive ductal carcinoma of the breast	https://doi.org/10.1016/j.cancergencyto.2007.06.002
	D8	KRT19	UP	Keratin 19 expression correlates with poor prognosis in breast cancer	http://dx.doi.org/10.1007/s11033-014-3684-6
	D9	KRT15	UP	Low KRT15 expression is associated with poor prognosis in patients with breast invasive carcinoma	https://dx.doi.org/10.3892%2Fetm.2021.9736
	D10	CYCS	UP	Differentiation and cell density upregulate cytochrome c levels in megakaryoblastic cell lines: Implications for analysis of CYCS-associated thrombocytopenia	https://doi.org/10.1371/journal.pone.0190433
	D11	KPNA2	UP	Nuclear transport receptor karyopherin-α2 promotes malignant breast cancer phenotypes in vitro	https://doi.org/10.1038/onc.2011.403
	D12	TACSTD2	UP	The emergence of trophoblast cell-surface antigen 2 (TROP-2) as a novel cancer target	https://dx.doi.org/10.18632%2Foncotarget.25615
	D13	MUC1	UP	MUC1-C oncoprotein as a target in breast cancer: activation of signaling pathways and therapeutic approaches	http://dx.doi.org/10.1038/onc.2012.158
	D14	KRT14	UP	Transcript levels of keratin 1/5/6/14/15/16/17 as potential prognostic indicators in melanoma patients	https://doi.org/10.1038/s41598-020-80336-8
	D15	ODF4	UP	Upregulation of RHOXF2 and ODF4 Expression in Breast Cancer Tissues	https://dx.doi.org/10.22074%2Fcellj.2015.8
	D16	COL4A5	UP	COL4A family: potential prognostic biomarkers and therapeutic targets for gastric cancer	https://doi.org/10.21037/tcr-20-517
	D17	SLC2A10	UP	Adult presentation of arterial tortuosity syndrome in a 51-year-old woman with a novel homozygous c.1411+1G>A mutation in the SLC2A10 gene†	https://doi.org/10.1002/ajmg.a.35266
	D18	PRC1	UP	Overexpression of PRC1 indicates a poor prognosis in ovarian cancer	https://dx.doi.org/10.3892%2Fijo.2020.4959
	D19	NACAP1	UP	Role of Pseudogenes in Tumorigenesis	https://dx.doi.org/10.3390%2Fcancers10080256
	D20	CD24	UP	CD24 is a Potential Biomarker for Prognosis in Human Breast Carcinoma	https://doi.org/10.1159/000491667
	D21	CDH1	Down	Incidence of gastric cancer and breast cancer in CDH1 (E-cadherin) mutation carriers from hereditary diffuse gastric cancer families	https://doi.org/10.1053/gast.2001.29611
	D22	FHL1	Down	Four and a half LIM domains protein 1 can be as a double-edged sword in cancer progression	https://doi.org/10.20892/j.issn.2095-3941.2019.0420
	D23	LTF	Down	Lactotransferrin acts as a tumor suppressor in nasopharyngeal carcinoma by repressing AKT through multiple mechanisms	https://doi.org/10.1038/onc.2012.434
	D24	ATP8B1	Down	Identification of ATP8B1 as a Tumor Suppressor Gene for Colorectal Cancer and Its Involvement in Phospholipid Homeostasis	https://doi.org/10.1155/2020/2015648
	D25	TMEM123	Down	Expression of pre-selected TMEMs with predicted ER localization as potential classifiers of ccRCC tumors	https://dx.doi.org/10.1186%2Fs12885-015-1530-4
	E1	FOXN3	Down	FOXN3 is downregulated in osteosarcoma and transcriptionally regulates SIRT6, and suppresses migration and invasion in osteosarcoma	https://doi.org/10.3892/or.2018.6878
	E2	GAS5	Down	GAS5, a non-protein-coding RNA, controls apoptosis and is downregulated in breast cancer	https://doi.org/10.1038/onc.2008.373
	E3	TGFBR3	Down	The type III TGF-β receptor suppresses breast cancer progression	https://dx.doi.org/10.1172%2FJCI29293
	E4	AZGP1	Down	Decreased Expression of AZGP1 Is Associated with Poor Prognosis in Primary Gastric Cancer	https://dx.doi.org/10.1371%2Fjournal.pone.0069155
	E5	MGLL	Down	Monoglyceride lipase mediates tumor-suppressive effects by promoting degradation of X-linked inhibitor of apoptosis protein	https://doi.org/10.1038/s41418-020-0549-5
	E6	ACAT1	Down	Epigenetic Inactivation of Acetyl-CoA Acetyltransferase 1 Promotes the Proliferation and Metastasis in Nasopharyngeal Carcinoma by Blocking Ketogenesis	https://dx.doi.org/10.3389%2Ffonc.2021.667673
	E7	ACACB	Down	Changes in Expression of Genes Representing Key Biologic Processes after Neoadjuvant Chemotherapy in Breast Cancer, and Prognostic Implications in Residual Disease	https://doi.org/10.1158/1078-0432.ccr-15-1488
	E8	MCAM	Down	Significance of Expression of Human METCAM/MUC18 in Nasopharyngeal Carcinomas and Metastatic Lesions	https://doi.org/10.1158/1078-0432.ccr-15-1488
	E9	TNS1	Down	Tensin1 positively regulates RhoA activity through its interaction with DLC1	https://doi.org/10.1016/j.bbamcr.2015.09.028
	E10	TF	Down	Tumor expression, plasma levels and genetic polymorphisms of the coagulation inhibitor TFPI are associated with clinicopathological parameters and survival in breast cancer, in contrast to the coagulation initiator TF	https://doi.org/10.1186/s13058-015-0548-5
	E11	SORBS1	Down	SORBS1 suppresses tumor metastasis and improves the sensitivity of cancer to chemotherapy drug	https://doi.org/10.18632/oncotarget.12851
	E12	CYLD	Down	Clinical significance of CYLD downregulation in breast cancer	https://doi.org/10.1007/s10549-013-2824-3
	E13	TSLC1	Down	Downregulation of TSLC1 and DAL-1 expression occurs frequently in breast cancer	https://doi.org/10.1007/s10549-006-9377-7
	E14	CD44	Down	FOXP3 suppresses breast cancer metastasis through downregulation of CD44	https://doi.org/10.1002/ijc.29482
	E15	MYOM1	Down	Knockout of MYOM1 in human cardiomyocytes leads to myocardial atrophy via impairing calcium homeostasis	https://doi.org/10.1111/jcmm.16268
	E16	CHRDL1	Down	Chordin-Like 1 Suppresses Bone Morphogenetic Protein 4-Induced Breast Cancer Cell Migration and Invasion	https://doi.org/10.1128/mcb.00600-15
	E17	SRPX	Down	SRPX and HMCN1 regulate cancer‑associated fibroblasts to promote the invasiveness of ovarian carcinoma	https://doi.org/10.3892/or.2019.7379
	E18	RGCC	Down	Implication of snoRNA U50 in human breast cancer	https://doi.org/10.1016/S1673-8527(08)60134-4
	E19	STAT3	Down	MiR-7, Inhibited Indirectly by LincRNA HOTAIR, Directly Inhibits SETDB1 and Reverses the EMT of Breast Cancer Stem Cells by Downregulating the STAT3 Pathway	https://doi.org/10.1002/stem.1795
	E20	NDRG1	Down	NDRG1 regulates neutral lipid metabolism in breast cancer cells	https://doi.org/10.1186/s13058-018-0980-4
	E21	erbB2	Down	Downregulation of erbB3 abrogates erbB2‐mediated tamoxifen resistance in breast cancer cells	https://doi.org/10.1002/ijc.22423
	E22	ETFB	Down	Exome array analysis identifies ETFB as a novel susceptibility gene for anthracycline-induced cardiotoxicity in cancer patients	https://doi.org/10.1007/s10549-017-4497-9
	E23	ITIH5	Down	ITIH5, a novel member of the inter-α-trypsin inhibitor heavy chain family is downregulated in breast cancer	https://doi.org/10.1016/j.canlet.2003.09.011
	E24	SASH1	Down	SASH1: a candidate tumor suppressor gene on chromosome 6q24.3 is downregulated in breast cancer	https://doi.org/10.1038/sj.onc.1206474
	E25	MEST	Down	ZFP57 suppress proliferation of breast cancer cells through down-regulation of MEST-mediated Wnt/β-catenin signalling pathway	https://doi.org/10.1038/s41419-019-1335-5
	F1	RARRES2	Down	RARRES2 functions as a tumor suppressor by promoting β-catenin phosphorylation/degradation and inhibiting p38 phosphorylation in adrenocortical carcinoma	https://doi.org/10.1038/onc.2016.497
	F2	ASB4	Down	SASH1: a candidate tumor suppressor gene on chromosome 6q24.3 is downregulated in breast cancer	https://doi.org/10.1038/sj.onc.1206474
	F3	KANK1	Down	Upregulation of the Kank1 gene inhibits human lung cancer progression in vitro and in vivo	https://doi.org/10.3892/or.2018.6526
	F4	CCND1	Down	Cell cycle arrest in Metformin treated breast cancer cells involves activation of AMPK, downregulation of cyclin D1, and requires p27Kip1 or p21Cip1	https://doi.org/10.1186/1750-2187-3-18
	F5	CCL8	Down	MiR-345-5p functions as a tumor suppressor in pancreatic cancer by directly targeting CCL8	https://doi.org/10.1016/j.biopha.2018.12.121
	F6	MMD	Down	Monocyte to macrophage differentiation-associated (MMD) targeted by miR-140-5p regulates tumor growth in non-small cell lung cancer	https://doi.org/10.1016/j.bbrc.2014.06.075
	F7	PMP22	Down	Suppression of peripheral myelin protein 22 (PMP22) expression by miR29 inhibits the progression of lung cancer	https://doi.org/10.4149/neo_2015_107
	F8	CRYAB	Down	Association of Alpha B-Crystallin (CRYAB) genotypes with breast cancer susceptibility in Taiwan	https://doi.org/10.1371/journal.pone.0016374
	F9	POU5F1	Down	Downregulation of transcription factor Oct4 induces an epithelial-to-mesenchymal transition via enhancement of Ca2+ influx in breast cancer cells	https://doi.org/10.1016/j.bbrc.2011.07.025
	F10	ALDH2	Down	Targeting aldehyde dehydrogenase 2: new therapeutic opportunities	https://doi.org/10.1152/physrev.00017.2013
	F11	LDHB	Down	Therapeutic Strategies Toward Lactate Dehydrogenase Within the Tumor Microenvironment of Pancreatic Cancer	https://doi.org/10.1097/mpa.0000000000001689
	F12	SOBP	Down	Decreased expression of the growth hormone receptor and growth hormone binding protein in rat liver nodules	https://doi.org/10.1002/mc.2940030309
	F13	SLC22A2	Down	Absence of effect of SLC22A2 genotype on cisplatin-induced nephrotoxicity in oesophageal cancer patients receiving cisplatin and 5-fluorouracil: report of results discordant with those of earlier studies	https://doi.org/10.1111/jcpt.12097
	F14	GHR	Down	Growth Hormone Receptor Regulation in Cancer and Chronic Diseases	https://doi.org/10.3389/fendo.2020.597573
	F15	SPARC	Down	The pathological complete response and secreted protein acidic and rich in cysteine expression in patients with breast cancer receiving neoadjuvant nab-paclitaxel chemotherapy	https://doi.org/10.3892/ol.2020.11354
	F16	PLSCR4	Down	Identification of NTN4, TRA1, and STC2 as prognostic markers in breast cancer in a screen for signal sequence encoding proteins	https://doi.org/10.1158/1078-0432.ccr-07-0224
	F17	AADAC	Down	Arylacetamide Deacetylase Enzyme: Presence and Interindividual Variability in Human Lungs	https://doi.org/10.1124/dmd.119.087031
	F18	EFEMP1	Down	Weaponizing human EGF-containing fibulin-like extracellular matrix protein 1 (EFEMP1) for 21 st century cancer therapeutics	https://doi.org/10.18632/oncoscience.306
	F19	EHBP1	Down	Atorvastatin prevents ATP-driven invasiveness via P2X7 and EHBP1 signaling in PTEN-expressing prostate cancer cells	https://doi.org/10.1093/carcin/bgu019
	F20	FoxM1	Down	3,3′-diindolylmethane enhances taxotere-induced growth inhibition of breast cancer cells through downregulation of FoxM1†	https://doi.org/10.1002/ijc.25839
	F21	ITGB1BP1	Down	Selective Growth Inhibition of Human Breast Cancer Cells by Graviola Fruit Extract In Vitro and In Vivo Involving Downregulation of EGFR Expression	https://doi.org/10.1080/01635581.2011.563027
	F22	CAT	Down	The catalase C-262T gene polymorphism and cancer risk: a systematic review and meta-analysis	https://doi.org/10.1097/md.0000000000000679
	F23	CDKN2C	Down	Therapy after cyclin-dependent kinase inhibition in metastatic hormone receptor-positive breast cancer: Resistance mechanisms and novel treatment strategies	https://doi.org/10.1002/cncr.32931
	F24	TXNIP	Down	Downregulation of TXNIP leads to high proliferative activity and estrogen-dependent cell growth in breast cancer	https://doi.org/10.1016/j.bbrc.2018.03.020
	F25	G0S2	Down	The epigenetically downregulated factor CYGB suppresses breast cancer through inhibition of glucose metabolism	https://doi.org/10.1186/s13046-018-0979-9
	G1	MDM2	Down	Violacein induces apoptosis in human breast cancer cells through up regulation of BAX, p53 and down regulation of MDM2	https://doi.org/10.1016/j.etp.2015.10.002
	G2	FOSB	Down	miR-144-3p Targets FosB Proto-oncogene, AP-1 Transcription Factor Subunit (FOSB) to Suppress Proliferation, Migration, and Invasion of PANC-1 Pancreatic Cancer Cells	https://doi.org/10.3727/096504017x14982585511252
	G3	CXCR4	Down	Inhibition of breast cancer metastasis with microRNA-302a by downregulation of CXCR4 expression	https://doi.org/10.1007/s10549-014-3053-0
	G4	GNG11	Down	Assessment of Significant Pathway Signaling and Prognostic Value of GNG11 in Ovarian Serous Cystadenocarcinoma	https://doi.org/10.2147/ijgm.s314911
	G5	TST	Down	Sulfide-detoxifying enzymes in the human colon are decreased in cancer and upregulated in differentiation	https://doi.org/10.1152/ajpgi.00324.2005
	G6	CDO1	Down	Frequent inactivation of cysteine dioxygenase type 1 contributes to survival of breast cancer cells and resistance to anthracyclines	https://doi.org/10.1158/1078-0432.ccr-12-3751
	G7	ATG5	Down	Downregulation of ATG5-dependent macroautophagy by chaperone-mediated autophagy promotes breast cancer cell metastasis	https://doi.org/10.1038/s41598-017-04994-x
	G8	ASS1	Down	Argininosuccinate synthase 1 suppresses cancer cell invasion by inhibiting STAT3 pathway in hepatocellular carcinoma	https://doi.org/10.1093/abbs/gmz005
	G9	AKAP12	Down	A-kinase anchor protein 12 (AKAP12) inhibits cell migration in breast cancer	https://doi.org/10.1016/j.yexmp.2018.10.010
	G10	AOC3	Down	Amine oxidase, copper containing 3 exerts anti‑mesenchymal transformation and enhances CD4 + T‑cell recruitment to prolong survival in lung cancer	https://doi.org/10.3892/or.2021.8154
	G11	PPARG	Down	Peroxisome proliferator-activated receptor gamma and BRCA1	https://doi.org/10.1530/erc-18-0449
	G12	WASF3	Down	MicroRNA-93 targets WASF3 and functions as a metastasis suppressor in breast cancer	https://doi.org/10.1111/cas.14423
	G13	PDZD2	Down	The autocrine human secreted PDZ domain-containing protein 2 (sPDZD2) induces senescence or quiescence of prostate, breast and liver cancer cells via transcriptional activation of p53	https://doi.org/10.1016/j.canlet.2008.05.047
	G14	CFTR	Down	Downregulation of CFTR promotes epithelial-to-mesenchymal transition and is associated with poor prognosis of breast cancer	https://doi.org/10.1016/j.bbamcr.2013.07.021
	G15	PDGFB	Down	Metformin inhibits metastatic breast cancer progression and improves chemosensitivity by inducing vessel normalization via PDGF-B downregulation	https://doi.org/10.1186/s13046-019-1211-2
	G16	PPP1R1A	Down	Protein phosphatase 1 regulatory subunit 1A in ewing sarcoma tumorigenesis and metastasis	https://doi.org/10.1038/onc.2017.378
	G17	SUCLA2	Down	Pharmacologically targetable vulnerability in prostate cancer carrying RB1-SUCLA2 deletion	https://doi.org/10.1038/s41388-020-1381-6
	G18	UHRF1	Down	Inhibition Effect of siRNA-Downregulated UHRF1 on Breast Cancer Growth	https://doi.org/10.1089/cbr.2010.0886
	G19	RBP4	Down	Down-regulation of RBP4 indicates a poor prognosis and correlates with immune cell infiltration in hepatocellular carcinoma	https://dx.doi.org/10.1042%2FBSR20210328
	G20	CDK4	Down	miR-124 inhibits cell proliferation in breast cancer through downregulation of CDK4	https://doi.org/10.1007/s13277-015-3275-8
	G21	PFN1	Down	Profilin-1 downregulation has contrasting effects on early vs late steps of breast cancer metastasis	https://doi.org/10.1038/onc.2013.166
	G22	ABCA8	Down	ABCA8 is regulated by miR-374b-5p and inhibits proliferation and metastasis of hepatocellular carcinoma through the ERK/ZEB1 pathway	https://doi.org/10.1186/s13046-020-01591-1
	G23	NRBP1	Down	NRBP1 is downregulated in breast cancer and NRBP1 overexpression inhibits cancer cell proliferation through Wnt/β-catenin signaling pathway	https://dx.doi.org/10.2147%2FOTT.S89779
	G24	CYB5D2	Down	Downregulation of CYB5D2 is associated with breast cancer progression	https://doi.org/10.1038/s41598-019-43006-y
	G25	TNIP1	Down	TNIP1 Inhibits Proliferation And Promotes Apoptosis In Clear Cell Renal Carcinoma Through Targeting C/Ebpβ	https://dx.doi.org/10.2147%2FOTT.S216138
	H1	IFNA5	Down	Functional annotation of melanoma risk loci identifies novel susceptibility genes	https://doi.org/10.1093/carcin/bgz173
	H2	AKT3	Down	Downregulation of AKT3 Increases Migration and Metastasis in Triple Negative Breast Cancer Cells by Upregulating S100A4	https://doi.org/10.1371/journal.pone.0146370
	H3	ADM	Down	Apoptosis of Lung Cancer Cells Caused by Some Anti-cancer Agents (MMC, CPT-11, ADM) is Inhibited by BCL-2	https://doi.org/10.1006/bbrc.1993.1377
	H4	AKR1C2	Down	Selective loss of AKR1C1 and AKR1C2 in breast cancer and their potential effect on progesterone signaling	https://doi.org/10.1158/0008-5472.can-04-1608
	H5	Robo1	Down	PRRG4 promotes breast cancer metastasis through the recruitment of NEDD4 and downregulation of Robo1	https://doi.org/10.1038/s41388-020-01494-7
	H6	ANGPT1	Down	Dual targeting of ANGPT1 and TGFBR2 genes by miR-204 controls angiogenesis in breast cancer	https://doi.org/10.1038/srep34504
	H7	ADAMTS1	Down	Decreased expression of ADAMTS-1 in human breast tumors stimulates migration and invasion	https://doi.org/10.1186/1476-4598-12-2
	H8	ADAMTS5	Down	Lost expression of ADAMTS5 protein associates with progression and poor prognosis of hepatocellular carcinoma	https://dx.doi.org/10.2147%2FDDDT.S77069
	H9	C2CD2	Down	Non-microarray DNA differential methylation screening in breast cancer	https://doi.org/10.1016/j.cancergencyto.2010.07.103
	H10	PIEZO2	Down	Five miRNAs-mediated PIEZO2 downregulation, accompanied with activation of Hedgehog signaling pathway, predicts poor prognosis of breast cancer	https://dx.doi.org/10.18632%2Faging.101934
	H11	COX7A1	Down	COX7A1 suppresses the viability of human non-small cell lung cancer cells via regulating autophagy	https://doi.org/10.1002/cam4.2659
	H12	COX2	Down	Downregulation of COX-2 and CYP 4A signaling by isoliquiritigenin inhibits human breast cancer metastasis through preventing anoikis resistance, migration and invasion	https://doi.org/10.1016/j.taap.2014.07.018
	H13	TUG1	Down	Downregulation of the long non-coding RNA TUG1 is associated with cell proliferation, migration, and invasion in breast cancer	https://doi.org/10.1016/j.biopha.2017.09.076
	H14	FABP5	Down	Downregulation of FOXO3a by DNMT1 promotes breast cancer stem cell properties and tumorigenesis	https://doi.org/10.1038/s41418-019-0389-3
	H15	SVEP1	Down	The novel miR-1269b-regulated protein SVEP1 induces hepatocellular carcinoma proliferation and metastasis likely through the PI3K/Akt pathway	https://doi.org/10.1038/s41419-020-2535-8
	H16	CXCL12	Down	Downregulation of CXCL12 in mesenchymal stromal cells by TGFβ promotes breast cancer metastasis	https://doi.org/10.1038/onc.2016.252
	H17	MMP9	Down	Centchroman suppresses breast cancer metastasis by reversing epithelial–mesenchymal transition via downregulation of HER2/ERK1/2/MMP-9 signaling	https://doi.org/10.1016/j.biocel.2014.10.028
	H18	TMEM100	Down	Low-expression of TMEM100 is associated with poor prognosis in non-small-cell lung cancer	http://www.ncbi.nlm.nih.gov/pmc/articles/pmc5446537/
	H19	LIN28A	Down	Lin28 Induces Epithelial-to-Mesenchymal Transition and Stemness via Downregulation of Let-7a in Breast Cancer Cells	https://doi.org/10.1371/journal.pone.0083083
	H20	PLIN1	Down	Prognostic significance of PLIN1 expression in human breast cancer	https://dx.doi.org/10.18632%2Foncotarget.10239
	H21	CA9	Down	The BET inhibitor JQ1 selectively impairs tumour response to hypoxia and downregulates CA9 and angiogenesis in triple negative breast cancer	https://doi.org/10.1038/onc.2016.184
	H22	GPD1	Down	GPD1 Enhances the Anticancer Effects of Metformin by Synergistically Increasing Total Cellular Glycerol-3-Phosphate	https://doi.org/10.1158/0008-5472.can-19-2852
	H23	ANGPTL4	Down	ANGPTL4 overexpression inhibits tumor cell adhesion and migration and predicts favorable prognosis of triple-negative breast cancer	https://doi.org/10.1186/s12885-020-07343-w
	H24	IGFBP6	Down	Effect of the Expression of ELOVL5 and IGFBP6 Genes on the Metastatic Potential of Breast Cancer Cells	https://doi.org/10.3389/fgene.2021.662843
	H25	CD274	Down	Metformin Mediated PD-L1 Downregulation in Combination with Photodynamic-Immunotherapy for Treatment of Breast Cancer	https://doi.org/10.1002/adfm.202007149
	I1	USP9X	Down	USP9X Downregulation Renders Breast Cancer Cells Resistant to Tamoxifen	https://doi.org/10.1158/0008-5472.can-13-1960
	I2	PTGS2	Down	Downregulation of COX-2 and CYP 4A signaling by isoliquiritigenin inhibits human breast cancer metastasis through preventing anoikis resistance, migration and invasion	https://doi.org/10.1016/j.taap.2014.07.018
	I3	CD82	Down	USP9X downregulation renders breast cancer cells resistant to tamoxifen	https://doi.org/10.1158/0008-5472.can-13-1960
	I4	LEP	Down	LEP as a potential biomarker in prognosis of breast cancer	https://dx.doi.org/10.1097%2FMD.0000000000026896
	I5	LPL	Down	Interleukin 6 Reduces Lipoprotein Lipase Activity in Adipose Tissue of Mice in Vivo and in 3T3-L1 Adipocytes: A Possible Role for Interleukin 6 in Cancer Cachexia	https://pubmed.ncbi.nlm.nih.gov/1638523/
	I6	SYNE3	Down	Expression profile of SYNE3 and bioinformatic analysis of its prognostic value and functions in tumors	https://doi.org/10.1186/s12967-020-02521-7
	I7	PLA2G16	Down	High expression of PLA2G16 is associated with a better prognosis in HER2-positive breast cancer	https://dx.doi.org/10.21037%2Fjtd.2017.03.108
	I8	ADIPOQ	Down	ADIPOQ/adiponectin induces cytotoxic autophagy in breast cancer cells through STK11/LKB1-mediated activation of the AMPK-ULK1 axis	https://doi.org/10.1186/s12885-020-07343-w
	I9	SYTL4	Down	SYTL4 downregulates microtubule stability and confers paclitaxel resistance in triple-negative breast cancer	https://dx.doi.org/10.7150%2Fthno.45207
	I10	CLDN5	Down	Down Regulated Expression of Claudin-1 and Claudin-5 and Up Regulation of B-Catenin: Association with Human Glioma Progression	https://doi.org/10.2174/1871527313666141023121550
	I11	AKR1C1	Down	Selective Loss of AKR1C1 and AKR1C2 in Breast Cancer and Their Potential Effect on Progesterone Signaling	https://doi.org/10.1158/0008-5472.can-04-1608
	I12	MT1X	Down	Microarray-Assisted Pathway Analysis Identifies MT1X & NFκB as Mediators of TCRP1-Associated Resistance to Cisplatin in Oral Squamous Cell Carcinoma	https://doi.org/10.1371/journal.pone.0051413
	I13	MAOA	Down	Loss of MAOA in epithelia inhibits adenocarcinoma development, cell proliferation and cancer stem cells in prostate	https://doi.org/10.1038/s41388-018-0325-x
	I14	AKR1C3	Down	Development of Novel AKR1C3 Inhibitors as New Potential Treatment for Castration-Resistant Prostate Cancer	https://doi.org/10.1021/acs.jmedchem.0c00939
	I15	ADH1B	Down	Alcohol dehydrogenase 1B (ADH1B) genotype, alcohol consumption and breast cancer risk	https://doi.org/10.1038/sj.bjc.6602608
	I16	HDAC2	Down	Downregulation of HDAC2 and HDAC3 via oleuropein as a potent prevention and therapeutic agent in MCF-7 breast cancer cells	https://doi.org/10.1002/jcb.28193
	I17	CCDC69	Down	Aberrant expression of CCDC69 in breast cancer and its clinicopathologic significance	https://dx.doi.org/10.4081%2Fejh.2021.3207
	I18	ST6GAL2	Down	ST6GAL2 Downregulation Inhibits Cell Adhesion and Invasion and is Associated with Improved Patient Survival in Breast Cancer	https://dx.doi.org/10.2147%2FOTT.S230847
	I19	COL15A1	Down	Deletion of Col15a1 Modulates the Tumour Extracellular Matrix and Leads to Increased Tumour Growth in the MMTV-PyMT Mouse Mammary Carcinoma Model	https://doi.org/10.3390/ijms22189978
	I20	CBLB	Down	H19 non coding RNA-derived miR-675 enhances tumorigenesis and metastasis of breast cancer cells by downregulating c-Cbl and Cbl-b	https://dx.doi.org/10.18632%2Foncotarget.4976
	I21	GPX3	Down	Silencing GPX3 Expression Promotes Tumor Metastasis in Human Thyroid Cancer	https://doi.org/10.2174/138920371604150429154840
	I22	DAL-1	Down	Downregulation of TSLC1 and DAL-1 expression occurs frequently in breast cancer	https://doi.org/10.1007/s10549-006-9377-7
	I23	HBB	Down	The Beta Subunit of Hemoglobin (HBB2/HBB) Suppresses Neuroblastoma Growth and Metastasis	https://doi.org/10.1158/0008-5472.can-15-2929
	I24	ADH1C	Down	Lack of association of ADH1C genotype with breast cancer susceptibility in Caucasian population: a pooled analysis of case-control studies	https://doi.org/10.1016/j.breast.2012.01.007
	I25	LINC01140	Down	Downregulation of LINC01140 is associated with adverse features of breast cancer	https://doi.org/10.3892/ol.2019.11147
